# Supplementary material for: A short plus long-amplicon based sequencing approach improves genomic coverage and variant detection in the SARS-CoV-2 genome
Source: PLoS One. 2022 Jan 13;17(1):e0261014. doi: 10.1371/journal.pone.0261014 (PMC8757904; doi:10.1371/journal.pone.0261014)
Supplement: S1 File — (XLSX) [file pone.0261014.s001.xlsx]

## Sheet: Supplemental File 1
	Supplemental File 1. MRL long-amplicon primer sequences
	Sr. No.	IDT name	Sequence (5'->3')	Template strand	Length	Start position	End position	Amplicon size (bp)	Tm	GC%
	1	CoP1_F	TGTCGTTGACAGGACACGAG	Plus	20	148	167	1751	59.97	55
	2	CoP1_R	GTACAACACGAGCAGCCTCT	Minus	20	1898	1879		60.04	55
	3	CoP2_F	TTCTTCGTAAGGGTGGTCGC	Plus	20	1452	1471	1807	60.04	55
	4	CoP2_R	TGATTGTCCTCACTGCCGTC	Minus	20	3258	3239		60.04	55
	39	CoP3_F	ACGGCAGTGAGGACAATCAG	Plus	20	3240	3259	2142	60.04	55
	6	CoP3_R	CACCAGCCCTTGCTCTGTAA	Minus	20	5381	5362		59.96	55
	7	CoP4_F	ACGCGCAGGGAATGGATAAT	Plus	20	6360	6379	2000	59.89	50
	8	CoP4_R	ATGACGCGCACTACAGTCAA	Minus	20	8359	8340		60.04	50
	9	CoP5_F	TTTAGCCAGCGTGGTGGTAG	Plus	20	8777	8796	1675	60.04	55
	10	CoP5_R	TGGGCCTCATAGCACATTGG	Minus	20	10451	10432		60.11	55
	11	CoP6_F	ACCAATGTGCTATGAGGCCC	Plus	20	10431	10450	1611	60.11	55
	12	CoP6_R	CTACAGCACCCTGCATGGAA	Minus	20	12041	12022		60.04	55
	13	CoP7_F	TTCCATGCAGGGTGCTGTAG	Plus	20	12022	12041	1804	60.04	55
	14	CoP7_R	AGACGAGGTCTGCCATTGTG	Minus	20	13825	13806		60.04	55
	15	CoP8_F	ATCCTTTGGTGGTGCATCGT	Plus	20	13222	13241	1892	59.96	50
	16	CoP8_R	GCTACGGTGCGAGCTCTATT	Minus	20	15113	15094		59.97	55
	17	CoP9_F	AGCTGTCACGGCCAATGTTA	Plus	20	15534	15553	1921	59.96	50
	18	CoP9_R	AGGTAATTGAGCAGGGTCGC	Minus	20	17454	17435		60.11	55
	41	CoP10_F	GCCGCTGTTGATGCACTATG	Plus	20	17170	17189	2125	59.97	55
	20	CoP10_R	AACTGCCACCATCACAACCA	Minus	20	19294	19275		60.11	50
	21	CoP11_F	TGGTTGTGATGGTGGCAGTT	Plus	20	19275	19294	1658	60.11	50
	22	CoP11_R	CCGTAGGCAACCACTGTCTT	Minus	20	20932	20913		59.97	55
	43	CoP12_F	AAGACAGTGGTTGCCTACGG	Plus	20	20913	20932	1893	59.97	55
	24	CoP12_R	GTTTGCCCTGGAGCGATTTG	Minus	20	22806	22787		60.11	55
	25	CoP13_F	CAAATCGCTCCAGGGCAAAC	Plus	20	22787	22806	1955	60.11	55
	26	CoP13_R	ACACCATGAGGTGCTGACTG	Minus	20	24741	24722		59.96	55
	27	CoP14_F	GTCCTTCCCTCAGTCAGCAC	Plus	20	24712	24731	1664	60.04	60
	28	CoP14_R	CAGCAGTACGCACACAATCG	Minus	20	26375	26356		59.91	55
	29	CoP15_F	TCGATTGTGTGCGTACTGCT	Plus	20	26355	26374	1733	60.04	50
	30	CoP15_R	GCCTCATCCACGCACAATTC	Minus	20	28087	28068		59.9	55
	31	CoP16_F	CTTTTGCTTGTCCTGACGGC	Plus	20	27584	27603	1946	60.04	55
	32	CoP16_R	GCCTGAGTTGAGTCAGCACT	Minus	20	29529	29510		59.97	55
	33	CoP17_F	CTTCTTTCTTTGAGAGAAGTGAGGACT	Plus	27	4940	4966	1934	60.69	40.74
	34	CoP17_R	ACAGTATTCTTTGCTATAGTAGTCGGC	Minus	27	6873	6847		60.73	40.74
	35	CoP18_F	ACTACAGTCAGCTTATGTGTCAACC	Plus	25	7944	7968	1328	60.8	44
	36	CoP18_R	ACCACTAGTAGATACACAAACACCAG	Minus	26	9271	9246		60.3	42.31
	37	CoP19_F	GTTGATAAGTACTTTGATTGTTACGATGGT	Plus	30	14866	14895	1021	60.59	33.33
	38	CoP19_R	GTTGAGAGCAAAATTCATGAGGTCC	Minus	25	15886	15862		60.62	44
