# Supplementary material for: A short plus long-amplicon based sequencing approach improves genomic coverage and variant detection in the SARS-CoV-2 genome
Source: PLoS One. 2022 Jan 13;17(1):e0261014. doi: 10.1371/journal.pone.0261014 (PMC8757904; doi:10.1371/journal.pone.0261014)
Supplement: S2 File — (XLSX) [file pone.0261014.s002.xlsx]

## Sheet: Supplemental File 2
Supplemental File 2. MRL long-amplicon primer sequences : List of variants called in Assay-1 (ARTIC)
CHR	START	END	REF/ALT	REF	ALT	Mututation	Gene	NP1-ARTIC	NP2-ARTIC	NP3-ARTIC	NP4-ARTIC	NP5-ARTIC	A10	A5	B5	C6	A12	B10	B9	ATCC	A4	B11	C5
NC_045512.2	174	174	G/T	G	T			G	G	G	G	G	G	G	G	G	G	G	G	G	G	G	T
NC_045512.2	210	210	G/T	G	T			G	G	G	G	G	G	G	G	G	G	T	G	G	T	T	G
NC_045512.2	241	241	C/T/G	C	T,G			T	T	T	T	T	T	T	T	T	T	T	T	C	T	T	T
NC_045512.2	346	346	C/T	C	T			C	C	C	C	C	C	C	C	C	C	T	C	C	C	T	C
NC_045512.2	733	733	T/C	T	C			T	T	T	T	T	T	T	C	T	T	T	T	T	T	T	T
NC_045512.2	820	820	T/C	T	C			T	T	T	T	T	C	T	T	T	T	T	T	T	T	T	T
NC_045512.2	913	913	C/T	C	T			C	C	C	C	C	T	T	C	C	T	C	T	C	C	C	C
NC_045512.2	1059	1059	C/T	C	T	T265I	ORF1AB	T	T	T	T	T	C	C	C	T	C	C	C	C	C	C	T
NC_045512.2	1180	1180	A/G	A	G			A	A	A	G	A	A	A	A	A	A	A	A	A	A	A	A
NC_045512.2	1191	1191	C/T	C	T			C	C	C	C	C	C	C	C	C	C	C	C	C	T	C	C
NC_045512.2	1218	1218	C/T	C	T			C	C	C	C	C	C	C	C	C	T	C	C	C	C	C	C
NC_045512.2	1267	1267	C/T	C	T			C	C	C	C	C	C	C	C	C	C	C	C	C	T	C	C
NC_045512.2	1280	1280	G/A	G	A			A	G	G	G	G	G	G	G	G	G	G	G	G	G	G	G
NC_045512.2	1351	1351	A/G	A	G			A	A	G	A	A	A	A	A	A	A	A	A	A	A	A	A
NC_045512.2	1471	1471	C/T	C	T			C	T	C	C	C	C	C	C	C	C	C	C	C	C	C	C
NC_045512.2	1812	1812	C/T	C	T			T	C	C	C	C	C	C	C	C	C	C	C	C	C	C	C
NC_045512.2	1885	1885	T/A	T	A			A	T	T	T	T	T	T	T	T	T	T	T	T	T	T	T
NC_045512.2	2110	2110	C/T	C	T			C	C	C	C	C	C	C	C	C	C	C	T	C	C	C	C
NC_045512.2	2692	2692	A/T	A	T			A	A	A	A	A	A	A	A	A	A	A	A	A	A	A	T
NC_045512.2	2749	2749	C/T	C	T			C	C	C	C	C	C	C	T	C	C	C	C	C	C	C	C
NC_045512.2	3037	3037	C/T/G	C	T,G			T	T	T	T	T	T	T	C	T	T	C	T	C	T	C	T
NC_045512.2	3096	3096	C/T	C	T			C	C	C	C	C	C	C	C	C	C	C	C	C	C	C	T
NC_045512.2	3206	3206	G/T	G	T			G	G	T	G	G	G	G	G	G	G	G	G	G	G	G	G
NC_045512.2	3267	3267	C/T/G	C	T,G	T1000I	ORF1AB	C	C	C	C	C	T	T	C	C	T	C	T	C	C	C	C
NC_045512.2	3776	3776	A/G	A	G			A	A	A	A	A	A	G	A	A	A	A	A	A	A	A	A
NC_045512.2	3828	3828	C/T	C	T			C	C	C	C	C	C	C	T	C	C	C	C	C	C	C	C
NC_045512.2	4475	4475	C/T	C	T			T	C	C	C	C	C	C	C	C	C	C	C	C	C	C	C
NC_045512.2	4794	4794	C/T	C	T			C	C	C	C	C	C	C	C	C	C	C	C	C	T	C	C
NC_045512.2	5100	5100	C/T	C	T			C	C	C	C	C	C	C	C	C	C	C	C	C	C	C	T
NC_045512.2	5184	5184	C/T	C	T			C	C	C	C	C	C	C	C	C	C	T	C	C	T	C	C
NC_045512.2	5230	5230	G/T/C	G	T,C	K1655N	ORF1AB	G	G	G	G	G	G	G	G	G	G	G	G	G	G	G	T
NC_045512.2	5388	5388	C/A	C	A	A1708D	ORF1AB	C	C	C	C	C	A	A	C	C	A	C	A	C	C	C	C
NC_045512.2	5570	5570	A/G	A	G			A	A	A	A	A	A	G	A	A	A	A	A	A	A	A	A
NC_045512.2	5584	5584	A/G	A	G			A	A	A	A	A	A	A	A	A	A	G	A	A	A	A	A
NC_045512.2	5648	5648	A/C	A	C			A	A	A	A	A	A	A	C	A	A	A	A	A	A	A	A
NC_045512.2	5869	5869	C/T	C	T			C	C	T	C	C	C	C	C	C	C	C	C	C	C	C	C
NC_045512.2	5986	5986	C/T	C	T			C	C	T	C	C	T	T	C	C	T	C	T	C	C	C	C
NC_045512.2	6031	6031	C/T	C	T			T	C	C	C	C	C	C	C	C	C	C	C	C	C	C	C
NC_045512.2	6613	6613	A/G	A	G			A	A	A	A	A	A	A	G	A	A	A	A	A	A	A	A
NC_045512.2	6730	6730	C/T	C	T			C	C	C	T	C	C	C	C	C	C	C	C	C	C	C	C
NC_045512.2	6954	6954	T/C	T	C	I2230T	ORF1AB	T	T	T	T	T	C	C	T	T	C	T	C	T	T	T	T
NC_045512.2	7272	7272	G/A	G	A			G	G	G	G	G	G	G	G	G	A	G	G	G	G	G	G
NC_045512.2	7299	7299	C/T	C	T			C	C	C	C	C	C	T	C	C	C	C	C	C	C	C	C
NC_045512.2	7451	7451	A/G	A	G			A	A	G	A	A	A	A	A	A	A	A	A	A	A	A	A
NC_045512.2	7644	7644	C/T	C	T			C	C	T	C	C	C	C	C	C	C	C	C	C	C	C	C
NC_045512.2	7728	7728	C/T	C	T			C	T	C	C	C	C	C	C	C	C	C	C	C	C	C	C
NC_045512.2	7984	7984	T/C	T	C			T	T	T	T	T	T	T	T	T	T	T	C	T	T	T	T
NC_045512.2	8083	8083	G/A	G	A			G	G	A	G	G	G	G	G	G	G	G	G	G	G	G	G
NC_045512.2	8140	8140	C/T	C	T			C	C	C	C	C	C	C	C	C	C	C	C	C	C	C	T
NC_045512.2	9700	9700	C/T	C	T			C	C	C	C	C	C	C	C	C	C	C	C	C	T	C	C
NC_045512.2	9750	9750	A/G	A	G			G	A	A	A	A	A	A	A	A	A	A	A	A	A	A	A
NC_045512.2	9867	9867	T/C	T	C			T	T	T	T	T	T	T	T	C	T	T	T	T	T	T	T
NC_045512.2	9891	9891	C/T	C	T			C	C	C	C	C	C	C	C	C	C	T	C	C	T	T	C
NC_045512.2	10029	10029	C/T	C	T			C	C	C	T	C	C	C	C	C	C	C	C	C	C	C	C
NC_045512.2	10279	10279	C/T	C	T			C	T	C	C	C	C	C	C	C	C	C	C	C	C	C	C
NC_045512.2	10319	10319	C/T/G	C	T,G			T	T	T	C	C	C	C	C	C	C	C	C	C	C	C	C
NC_045512.2	10323	10323	A/G	A	G	K3353R	ORF1AB	A	A	A	A	A	A	A	A	A	A	A	A	A	A	A	G
NC_045512.2	10369	10369	C/T	C	T			C	T	C	C	C	C	C	C	C	C	C	C	C	C	C	C
NC_045512.2	10741	10741	C/T	C	T			C	C	C	C	C	C	C	C	C	C	C	C	C	C	C	T
NC_045512.2	10983	10983	A/G	A	G			A	A	A	A	A	A	A	G	A	A	A	A	A	A	A	A
NC_045512.2	11173	11173	C/T	C	T			C	C	C	C	C	C	C	C	C	C	C	C	C	C	C	T
NC_045512.2	11288	11296	TCTGGTTTT/-	TCTGGTTTT	-	SGF-DEL	ORF1AB	TCTGGTTTT	TCTGGTTTT	TCTGGTTTT	TCTGGTTTT	TCTGGTTTT	-	-	-	-	-	TCTGGTTTT	-	TCTGGTTTT	TCTGGTTTT	TCTGGTTTT	-
NC_045512.2	11289	11297	CTGGTTTTA/-	CTGGTTTTA	-			CTGGTTTTA	CTGGTTTTA	CTGGTTTTA	CTGGTTTTA	CTGGTTTTA	CTGGTTTTA	CTGGTTTTA	CTGGTTTTA	CTGGTTTTA	CTGGTTTTA	CTGGTTTTA	CTGGTTTTA	CTGGTTTTA	CTGGTTTTA	CTGGTTTTA	-
NC_045512.2	11418	11418	T/C	T	C			T	T	T	T	T	T	T	T	T	T	T	T	T	C	T	T
NC_045512.2	11514	11514	C/T	C	T			C	C	C	T	C	C	C	C	C	C	C	C	C	C	C	C
NC_045512.2	11750	11750	C/T	C	T			C	C	C	C	C	C	T	C	C	C	C	C	C	C	C	C
NC_045512.2	11782	11782	A/G	A	G			A	A	A	A	A	A	A	A	G	A	A	A	A	A	A	A
NC_045512.2	11833	11833	C/T	C	T			C	C	T	C	C	C	C	C	C	C	C	C	C	C	C	C
NC_045512.2	12008	12008	C/T	C	T			C	C	C	C	C	C	T	C	C	C	C	C	C	C	C	C
NC_045512.2	12710	12710	C/T	C	T			C	C	C	C	C	C	C	T	C	C	C	C	C	C	C	C
NC_045512.2	12778	12778	C/T	C	T			C	C	C	C	C	C	C	T	C	C	C	C	C	C	C	C
NC_045512.2	12904	12904	T/C	T	C			T	T	T	T	T	T	T	T	T	C	T	T	T	T	T	T
NC_045512.2	12933	12933	C/T	C	T			C	C	C	C	C	C	C	C	C	T	C	C	C	C	C	C
NC_045512.2	12946	12946	T/C	T	C			T	T	T	T	T	T	T	T	T	T	T	T	T	C	T	T
NC_045512.2	13019	13019	C/T	C	T			C	C	C	C	C	C	C	C	C	C	T	C	C	C	T	C
NC_045512.2	13405	13405	C/T	C	T			C	C	C	C	C	C	T	C	C	C	C	C	C	C	C	C
NC_045512.2	13713	13713	G/A	G	A			G	G	G	G	A	G	G	G	G	G	G	G	G	G	G	G
NC_045512.2	13860	13860	C/T	C	T			C	C	C	C	C	C	C	T	C	C	C	C	C	C	C	C
NC_045512.2	14120	14120	C/T	C	T			C	C	C	C	C	C	C	C	C	C	C	T	C	C	C	C
NC_045512.2	14262	14262	C/T	C	T			C	C	C	C	C	C	C	C	C	C	C	C	C	T	C	C
NC_045512.2	14408	14408	C/T	C	T			T	T	T	T	T	T	T	T	T	T	T	T	C	T	C	T
NC_045512.2	14676	14676	C/T	C	T			C	C	C	C	C	T	T	C	C	T	C	T	C	C	C	C
NC_045512.2	14805	14805	C/T	C	T			C	C	T	C	C	C	C	C	C	C	C	C	C	C	C	C
NC_045512.2	15096	15096	T/C	T	C			T	T	T	T	T	C	C	T	T	T	T	T	T	T	T	T
NC_045512.2	15253	15253	G/A	G	A			A	G	G	G	G	G	G	G	G	G	G	G	G	G	G	G
NC_045512.2	15279	15279	C/T/A/G	C	T,A,G			C	C	C	C	C	T	T	C	C	T	C	T	C	C	C	C
NC_045512.2	15451	15451	G/A	G	A			G	G	G	G	G	G	G	G	G	G	A	G	G	A	A	G
NC_045512.2	15720	15720	C/T	C	T			C	C	C	C	C	C	C	C	T	C	C	C	C	C	C	C
NC_045512.2	16176	16176	T/C	T	C			T	T	T	T	T	C	C	T	T	C	T	C	T	T	T	T
NC_045512.2	16466	16466	C/T	C	T			C	C	C	C	C	C	C	C	C	C	C	C	C	T	C	C
NC_045512.2	17014	17014	G/T	G	T			G	G	G	G	T	G	G	G	G	G	G	G	G	G	G	G
NC_045512.2	17259	17259	G/T	G	T			G	G	G	G	G	G	G	T	G	G	G	G	G	G	G	G
NC_045512.2	17274	17274	C/T/G	C	T,G			C	T	C	C	C	C	C	C	C	C	C	C	C	C	C	C
NC_045512.2	17634	17634	C/T	C	T			C	T	C	C	C	C	C	C	C	C	C	C	C	C	C	C
NC_045512.2	17678	17678	C/T	C	T			C	T	C	C	C	C	C	C	C	C	C	C	C	C	C	C
NC_045512.2	18060	18060	C/T	C	T			C	C	C	C	C	C	C	C	C	C	C	C	T	C	C	C
NC_045512.2	18424	18424	A/G	A	G			G	G	G	A	A	A	A	A	A	A	A	A	A	A	A	A
NC_045512.2	18432	18432	A/G	A	G			A	A	G	A	A	A	A	A	A	A	A	A	A	A	A	A
NC_045512.2	18647	18647	C/T	C	T			C	C	C	C	C	C	C	C	C	C	C	C	C	C	C	T
NC_045512.2	19014	19014	A/G	A	G			A	A	A	A	A	A	A	A	G	A	A	A	A	A	A	A
NC_045512.2	19390	19390	C/T	C	T			C	C	C	C	C	C	C	C	C	C	C	T	C	C	C	C
NC_045512.2	19480	19480	G/A	G	A			G	G	A	G	G	G	G	G	G	G	G	G	G	G	G	G
NC_045512.2	20091	20090	-/A	-	A			-	-	-	-	-	-	A	-	A	-	-	-	A	-	-	A
NC_045512.2	20163	20163	A/G	A	G			G	A	A	A	A	A	A	A	A	A	A	A	A	A	A	A
NC_045512.2	20262	20262	A/G	A	G			A	A	A	A	A	A	A	A	A	A	A	A	A	G	A	A
NC_045512.2	20320	20320	C/T	C	T			C	C	C	C	C	C	C	C	C	C	C	C	C	T	C	C
NC_045512.2	20748	20748	T/C	T	C			T	T	T	C	T	T	T	T	T	T	T	T	T	T	T	T
NC_045512.2	21304	21304	C/T	C	T			T	T	T	C	C	C	C	C	C	C	C	C	C	C	C	C
NC_045512.2	21575	21575	C/T	C	T			C	C	C	C	C	C	C	C	T	C	C	C	C	C	C	C
NC_045512.2	21618	21618	C/G	C	G			C	C	C	C	C	C	C	C	C	C	C	C	C	G	C	C
NC_045512.2	21765	21770	TACATG/-	TACATG	-	69-70DEL	SPIKE	TACATG	TACATG	TACATG	TACATG	TACATG	-	TACATG	TACATG	TACATG	-	TACATG	TACATG	TACATG	TACATG	TACATG	TACATG
NC_045512.2	21801	21801	A/C	A	C	D80A	SPIKE	A	A	A	A	A	A	A	A	A	A	A	A	A	A	A	C
NC_045512.2	21843	21843	C/T	C	T			C	C	C	C	C	C	C	C	C	T	C	C	C	C	C	C
NC_045512.2	21987	21987	G/A	G	A			G	G	G	G	G	G	G	G	G	G	G	G	G	A	G	G
NC_045512.2	21991	21993	TTA/-	TTA	-	Y144 DEL	SPIKE	TTA	TTA	TTA	TTA	TTA	-	-	TTA	TTA	-	TTA	-	TTA	TTA	TTA	TTA
NC_045512.2	22093	22093	G/C	G	C			G	C	G	G	G	G	G	G	G	G	G	G	G	G	G	G
NC_045512.2	22714	22714	T/C	T	C			T	T	T	T	T	T	T	T	T	T	T	T	T	C	T	T
NC_045512.2	22812	22812	A/C	A	C			A	A	A	A	A	A	A	C	A	A	A	A	A	A	A	A
NC_045512.2	22813	22813	G/T	G	T	K417N	SPIKE	G	G	G	G	G	G	G	G	G	G	G	G	G	G	G	T
NC_045512.2	22917	22917	T/G	T	G			T	T	T	T	G	T	T	T	T	T	G	T	T	G	G	T
NC_045512.2	22945	22945	C/T	C	T			C	C	C	C	C	C	C	T	C	C	C	C	C	C	C	C
NC_045512.2	22995	22995	C/A	C	A			C	C	C	C	C	C	C	C	C	C	A	C	C	A	A	C
NC_045512.2	23012	23012	G/A	G	A	E484K	SPIKE	G	G	G	G	G	G	G	A	A	G	G	G	G	G	G	A
NC_045512.2	23042	23042	T/C	T	C			T	T	T	C	T	T	T	T	T	T	T	T	T	T	T	T
NC_045512.2	23063	23063	A/T	A	T	N501Y	SPIKE	A	A	A	A	A	T	T	T	A	T	A	T	A	A	A	T
NC_045512.2	23271	23271	C/A	C	A	A570D	SPIKE	C	C	C	C	C	A	A	C	C	A	C	A	C	C	C	C
NC_045512.2	23403	23403	A/G	A	G			G	G	G	G	G	G	G	G	G	G	G	G	A	G	G	G
NC_045512.2	23525	23525	C/T	C	T			C	C	C	C	C	C	C	T	C	C	C	C	C	C	C	C
NC_045512.2	23604	23604	C/A/G	C	A,G	P681H	SPIKE	C	C	C	A	C	A	A	C	C	A	G	A	C	G	G	C
NC_045512.2	23664	23664	C/T	C	T	A701V	SPIKE	C	C	C	C	C	C	C	C	T	C	C	C	C	C	C	T
NC_045512.2	23709	23709	C/T	C	T	T716I	SPIKE	C	C	C	T	C	T	T	C	C	T	C	T	C	C	C	C
NC_045512.2	23758	23758	C/T	C	T			C	C	C	C	C	C	C	C	C	C	C	C	C	T	C	C
NC_045512.2	24130	24130	C/T	C	T			C	C	C	C	C	C	C	C	C	C	T	C	C	C	T	C
NC_045512.2	24410	24410	G/A	G	A			G	G	G	G	G	G	G	G	G	G	A	G	G	A	A	G
NC_045512.2	24506	24506	T/G	T	G	S982A	SPIKE	T	T	T	T	T	G	G	T	T	G	T	G	T	T	T	T
NC_045512.2	24642	24642	C/T	C	T			C	C	C	C	C	C	C	T	C	C	C	C	C	C	C	C
NC_045512.2	24745	24745	C/T	C	T			C	C	C	C	C	C	C	C	T	C	C	C	C	T	C	C
NC_045512.2	24914	24914	G/C	G	C	D1118H	SPIKE	G	G	G	G	G	C	C	G	G	C	G	C	G	G	G	G
NC_045512.2	25088	25088	G/T	G	T			G	G	G	G	G	G	G	T	G	G	G	G	G	G	G	G
NC_045512.2	25112	25112	G/A	G	A			G	G	G	G	G	G	G	A	G	G	G	G	G	G	G	G
NC_045512.2	25135	25135	G/T	G	T			G	G	G	G	G	G	G	G	G	G	T	G	G	G	G	G
NC_045512.2	25413	25413	C/T	C	T			C	C	C	C	C	C	C	T	C	C	C	C	C	C	C	C
NC_045512.2	25469	25469	C/T	C	T			C	C	C	C	C	C	C	C	C	C	T	C	C	T	T	C
NC_045512.2	25517	25517	C/T	C	T			C	C	C	C	C	C	C	C	T	C	C	C	C	C	C	C
NC_045512.2	25546	25546	C/T	C	T			C	C	T	C	C	C	C	C	C	C	C	C	C	C	C	C
NC_045512.2	25563	25563	G/T	G	T	Q57H	ORF3A	T	T	T	T	T	G	G	G	T	G	G	G	G	G	G	T
NC_045512.2	25587	25587	C/A	C	A			C	C	C	C	C	C	C	A	C	C	C	C	C	C	C	C
NC_045512.2	25785	25785	G/T	G	T			G	G	G	G	G	T	G	G	G	G	G	G	G	G	G	G
NC_045512.2	25904	25904	C/T	C	T	S171L	ORF3A	C	C	C	C	C	C	C	C	C	C	C	C	C	C	C	T
NC_045512.2	25907	25907	G/T	G	T			G	G	T/?	G	G	G	G	G	G	G	G	G	G	G	G	G
NC_045512.2	25946	25946	A/G	A	G			A	G	A	A	A	A	A	A	A	A	A	A	A	A	A	A
NC_045512.2	25953	25953	T/C	T	C			T	T	T	T	C	T	T	T	T	T	T	T	T	T	T	T
NC_045512.2	26045	26045	A/G	A	G			A	A	A	A	A	A	A	A	A	A	A	A	A	G	A	A
NC_045512.2	26111	26111	C/T	C	T			C	C	C	C	C	T	C	C	C	C	C	C	C	C	C	C
NC_045512.2	26149	26149	T/C	T	C			T	T	T	T	T	T	T	C	T	T	T	T	T	T	T	T
NC_045512.2	26408	26408	C/T	C	T			T	C	C	C	C	C	C	C	C	C	C	C	C	C	C	C
NC_045512.2	26456	26456	C/T	C	T	P71L	E	C	C	C	C	C	C	C	C	C	C	C	C	C	C	C	T
NC_045512.2	26528	26528	A/G	A	G			A	A	A	A	A	G/?	A	A	A	A	A	A	A	A	A	A
NC_045512.2	26589	26589	G/C	G	C			G	G	G	G	G	G	C	G	G	G	G	G	G	G	G	G
NC_045512.2	26681	26681	C/T	C	T			C	C	C	C	T	C	C	C	C	C	C	C	C	C	C	C
NC_045512.2	26767	26767	T/C	T	C			T	T	T	C	T	T	T	T	T	T	C	T	T	C	C	T
NC_045512.2	26918	26918	G/T	G	T			G	T	G	G	G	G	G	G	G	G	G	G	G	G	G	G
NC_045512.2	27005	27005	C/T	C	T			C	C	C	C	C	C	C	C	C	C	T	C	C	C	T	C
NC_045512.2	27510	27510	A/G	A	G			A	G	A	A	A	A	A	A	A	A	A	A	A	A	A	A
NC_045512.2	27638	27638	T/C	T	C			T	T	T	T	T	T	T	T	T	T	T	T	T	C	T	T
NC_045512.2	27684	27684	C/T	C	T			C	C	C	C	C	C	C	C	C	C	C	C	C	C	C	T
NC_045512.2	27739	27739	C/T	C	T			C	C	C	C	C	C	C	C	C	C	C	C	C	T	C	C
NC_045512.2	27752	27752	C/T	C	T			C	C	C	C	C	C	C	C	C	C	C	C	C	T	C	C
NC_045512.2	27758	27758	G/A	G	A			G	G	G	G	G	G	G	G	G	G	G	G	G	A	G	G
NC_045512.2	27760	27760	T/A	T	A			T	T	T	T	T	T	T	T	T	T	T	T	T	A	T	T
NC_045512.2	27870	27870	G/T	G	T			G	G	G	G	G	G	G	G	G	G	G	G	G	G	G	T
NC_045512.2	27925	27925	C/T	C	T			C	C	C	C	C	C	C	C	T	C	C	C	C	C	C	C
NC_045512.2	27962	27962	G/C	G	C			G	C	G	G	G	G	G	G	G	G	G	G	G	G	G	G
NC_045512.2	27964	27964	C/T	C	T			T	T	T	C	C	C	C	C	C	C	C	C	C	C	C	C
NC_045512.2	27972	27972	C/T	C	T	Q27Stop	ORF8	C	C	C	C	C	T	T	C	C	T	C	T	C	C	C	C
NC_045512.2	28048	28048	G/T/A	G	T,A	R52I	ORF8	G	G	G	G	G	T	T	G	G	T	G	T	G	G	G	G
NC_045512.2	28095	28095	A/T	A	T			A	A	A	A	A	T	T	A	A	A	A	T	A	A	A	A
NC_045512.2	28111	28111	A/G	A	G	Y73C	ORF8	A	A	A	A	A	G	G	A	A	G	A	G	A	A	A	A
NC_045512.2	28144	28144	T/C	T	C			T	T	T	T	T	T	T	T	T	T	T	T	C	T	T	T
NC_045512.2	28167	28167	G/A	G	A			G	G	G	G	G	G	G	A	G	G	G	G	G	G	G	G
NC_045512.2	28248	28253	GATTTC/-	GATTTC	-			GATTTC	GATTTC	GATTTC	GATTTC	GATTTC	GATTTC	GATTTC	GATTTC	GATTTC	GATTTC	-	GATTTC	GATTTC	-	-	GATTTC
NC_045512.2	28253	28253	C/T	C	T			C	C	C	C	C	C	C	C	C	C	C	C	C	C	C	T
NC_045512.2	28263	28262	-/AACA	-	AACA			-	-	-	-	-	-	-	AACA	-	-	-	-	-	-	-	-
NC_045512.2	28271	28271	A/-	A	-			A	A	A	-	A	-	-	A	-	-	A	-	A	A	A	A
NC_045512.2	28272	28272	A/T	A	T			A	A	A	A	T	A	A	A	A	A	A	A	A	A	A	A
NC_045512.2	28280	28280	G/C	G	C	D3L	N	G	G	G	G	G	C	C	G	G	C	G	C	G	G	G	G
NC_045512.2	28281	28281	A/T/C	A	T,C			A	A	A	A	A	T	T	A	A	T	A	T	A	A	A	A
NC_045512.2	28282	28282	T/A	T	A			T	T	T	T	T	A	A	T	T	A	T	A	T	T	T	T
NC_045512.2	28313	28313	C/T	C	T			C	T	C	C	C	C	C	C	C	C	C	C	C	C	C	C
NC_045512.2	28373	28373	G/T	G	T			G	G	G	G	G	G	G	G	T	G	G	G	G	G	G	G
NC_045512.2	28472	28472	C/T	C	T			T	T	T	C	C	C	C	C	C	C	C	C	C	C	C	C
NC_045512.2	28500	28500	C/T	C	T			C	C	C	T	C	C	C	C	C	C	C	C	C	C	C	C
NC_045512.2	28512	28512	C/G	C	G			C	C	C	C	C	C	C	G	C	C	C	C	C	C	C	C
NC_045512.2	28703	28703	G/C	G	C			G	G	G	G	C	G	G	G	G	G	G	G	G	G	G	G
NC_045512.2	28869	28869	C/T	C	T			T	T	T	C	C	C	C	C	T	C	C	C	C	C	C	C
NC_045512.2	28877	28877	A/T	A	T			A	A	A	A	A	A	A	T	A	A	A	A	A	A	A	A
NC_045512.2	28878	28878	G/C	G	C			G	G	G	G	G	G	G	C	G	G	G	G	G	G	G	G
NC_045512.2	28881	28881	G/A/T	G	A,T			G	G	G	G	G	A	A	A	G	A	T	A	G	T	T	G
NC_045512.2	28882	28882	G/A	G	A			G	G	G	G	G	A	A	A	G	A	G	A	G	G	G	G
NC_045512.2	28883	28883	G/C	G	C			G	G	G	G	G	C	C	C	G	C	G	C	G	G	G	G
NC_045512.2	28887	28887	C/T	C	T	T205I	N	C	C	C	T	T	C	C	C	C	C	C	C	C	C	C	T
NC_045512.2	28975	28975	G/A	G	A			G	G	G	G	G	G	G	G	A	G	G	G	G	G	G	G
NC_045512.2	28977	28977	C/T	C	T	S235F	N	C	C	C	C	C	T	T	C	C	T	C	T	C	C	C	C
NC_045512.2	29254	29254	G/T	G	T			G	G	G	G	G	G	G	G	G	G	T	G	G	G	T	G
NC_045512.2	29260	29260	G/A	G	A			A	G	G	G	G	G	G	G	G	G	G	G	G	G	G	G
NC_045512.2	29272	29272	C/T	C	T			C	C	C	C	C	T	C	C	C	T	C	C	C	C	C	C
NC_045512.2	29402	29402	G/T	G	T			G	G	T	G	G	G	G	G	G	G	T	G	G	T	T	G
NC_045512.2	29405	29405	G/C	G	C			C	G	G	G	G	G	G	G	G	G	G	G	G	G	G	G
NC_045512.2	29425	29425	G/C	G	C			G	G	G	G	G	G	G	C	G	G	G	G	G	G	C	G
NC_045512.2	29427	29427	G/T	G	T			G	G	G	G	G	G	G	T	G	G	T	G	G	G	T	G
NC_045512.2	29428	29428	A/G	A	G			A	A	A	A	A	A	A	G	A	A	G	A	A	A	G	A
NC_045512.2	29688	29688	G/T	G	T			G	G	G	G	G	G	G	G	G	G	G	G	G	G	T	G
NC_045512.2	29704	29703	-/A	-	A			-	-	-	-	A	-	-	A	-	-	-	-	A	-	-	-
NC_045512.2	29711	29711	G/-	G	-			G	G	G	-	G	G	G	G	G	G	G	G	G	G	G	G
NC_045512.2	29719	29719	C/T	C	T			C	C	C	T	C	C	C	C	C	C	C	C	C	C	C	C
NC_045512.2	29742	29742	G/T	G	T			G	G	G	G	G	G	G	G	G	G	T	G	G	T	G	G
NC_045512.2	29764	29764	G/A	G	A			G	G	G	G	G	A	G	G	G	G	G	G	G	G	G	G
