# Supplementary material for: A short plus long-amplicon based sequencing approach improves genomic coverage and variant detection in the SARS-CoV-2 genome
Source: PLoS One. 2022 Jan 13;17(1):e0261014. doi: 10.1371/journal.pone.0261014 (PMC8757904; doi:10.1371/journal.pone.0261014)
Supplement: S3 File — (XLSX) [file pone.0261014.s003.xlsx]

## Sheet: Supplemental File 3
Supplemental File 3: List of variants called in Assay-2 (MRL)
CHR	POS	REF	Mutation	Gene	ALT1	ALT2	Human-RNA-Neg Control	ATCC-MRL	NP1-MRL	NP5-MRL	NP3-MRL	NP4-MRL	A10	A5	B5	C6	A12	B10	B9	A4	B11	C5
NC_045512.2	174	G			T		G	G	G	G	G	G	G	G	G	G	G	G	G	G	G	T
NC_045512.2	210	G			T		G	G	G	G	G	G	G	G	G	G	G	T	G	T	G	G
NC_045512.2	241	C			T		C	C	T	T	T	T	T	T	T	T	T	T	T	T	C	T
NC_045512.2	346	C			T		C	C	C	C	C	C	C	C	C	C	C	T	C	C	C	C
NC_045512.2	820	T			C		T	T	T	T	T	T	C	T	T	T	T	T	T	T	T	T
NC_045512.2	913	C			T		C	C	C	C	C	C	T	T	C	C	T	C	T	C	C	C
NC_045512.2	1059	C	T265I	ORF1AB	T	A	C	C	T	C	T	T	C	C	C	C	C	C	C	C	C	T
NC_045512.2	1180	A			G		A	A	A	A	A	G	A	A	A	A	A	A	A	A	A	A
NC_045512.2	1191	C			T		C	C	C	C	C	C	C	C	C	C	C	C	C	T	C	C
NC_045512.2	1218	C			T		C	C	C	C	C	C	C	C	C	C	T	C	C	C	C	C
NC_045512.2	1267	C			T		C	C	C	C	C	C	C	C	C	C	C	C	C	T	C	C
NC_045512.2	1280	G			A		G	G	A	G	G	G	G	G	G	G	G	G	G	G	G	G
NC_045512.2	1351	A			G		A	A	A	A	G	A	A	A	A	A	A	A	A	A	A	A
NC_045512.2	1423	A			C		A	A	A	A	A	A	A	A	A	A	A	C	A	A	A	A
NC_045512.2	1427	C			T		C	C	C	C	C	C	C	C	C	C	C	T	T	C	C	C
NC_045512.2	1812	C			T		C	C	T	C	C	C	C	C	C	C	C	C	C	C	C	C
NC_045512.2	2110	C			T		C	C	C	C	C	C	C	C	C	C	C	C	T	C	C	C
NC_045512.2	2715	G			A		G	G	G	G	G	G	G	G	G	G	G	G	G	G	G	G
NC_045512.2	2718	G			A		G	A	A	G	G	G	G	G	G	G	G	G	G	G	G	G
NC_045512.2	2726	A			C		A	A	C	A	A	A	A	A	A	A	A	A	A	A	A	A
NC_045512.2	3037	C			T		C	C	C	C	T	C	C	C	C	C	C	C	C	C	C	C
NC_045512.2	3206	G			T		G	G	G	G	T	G	G	G	G	G	G	G	G	G	G	G
NC_045512.2	3267	C	T1000I	ORF1AB	T		C	C	C	C	C	C	T	T	C	C	T	C	T	C	C	C
NC_045512.2	3776	A			G		A	A	A	A	A	A	A	G	A	A	A	A	A	A	A	A
NC_045512.2	4475	C			T		C	C	T	C	C	C	C	C	C	C	C	C	C	C	C	C
NC_045512.2	4794	C			T		C	C	C	C	C	C	C	C	C	C	C	C	C	T	C	C
NC_045512.2	5100	C			T		C	C	C	C	C	C	C	C	C	C	C	C	C	C	C	T
NC_045512.2	5184	C			T		C	C	C	C	C	C	C	C	C	C	C	T	C	T	T	C
NC_045512.2	5230	G	K1655N	ORF1AB	T		G	G	G	G	G	G	G	G	G	G	G	G	G	G	G	T
NC_045512.2	5388	C	A1708D	ORF1AB	A		C	C	C	C	C	C	A	A	C	C	C	C	A	C	C	C
NC_045512.2	5570	A			G		A	A	A	A	A	A	A	G	A	A	A	A	A	A	A	A
NC_045512.2	5869	C			T		C	C	C	C	T	C	C	C	C	C	C	C	C	C	C	C
NC_045512.2	5986	C			T	A	C	C	C	C	T	C	T	T	C	C	T	C	T	C	C	C
NC_045512.2	6283	T			C		T	T	T	T	T	T	C	T	T	T	T	T	T	T	T	T
NC_045512.2	6539	C			T		C	C	C	C	C	C	C	C	C	C	C	C	C	T	C	C
NC_045512.2	6613	A			G		A	A	A	A	A	A	A	A	G	A	A	A	A	A	A	A
NC_045512.2	6730	C			T		C	C	C	C	C	T	C	C	C	C	C	C	C	C	C	C
NC_045512.2	7451	A			G		A	A	A	A	G	A	A	A	A	A	A	A	A	A	A	A
NC_045512.2	7644	C			T		C	C	C	C	T	C	C	C	C	C	C	C	C	C	C	C
NC_045512.2	7984	T			C		T	T	T	T	T	T	T	T	T	T	T	T	C	T	T	T
NC_045512.2	8083	G			A		G	G	G	G	A	G	G	G	G	G	G	G	G	G	G	G
NC_045512.2	8140	C			T		C	C	C	C	C	C	C	C	C	C	C	C	C	C	C	T
NC_045512.2	8782	C			T		C	T	C	C	C	C	C	C	C	C	C	C	C	C	C	C
NC_045512.2	9700	C			T		C	C	C	C	C	C	C	C	C	C	C	C	C	T	C	C
NC_045512.2	9738	G			C		G	G	G	C	G	G	G	G	G	G	G	G	G	G	G	G
NC_045512.2	9750	A			G		A	A	G	A	A	A	A	A	A	A	A	A	A	A	A	A
NC_045512.2	9891	C			T		C	C	C	C	C	C	C	C	C	C	C	C	C	T	C	C
NC_045512.2	10029	C			T		C	C	C	C	C	T	C	C	C	C	C	C	C	C	C	C
NC_045512.2	10319	C			T	G	C	C	T	C	T	C	C	C	C	C	C	C	C	C	C	C
NC_045512.2	10323	A	K3353R	ORF1AB	G		A	A	A	A	A	A	A	A	A	A	A	A	A	A	A	G
NC_045512.2	10741	C			T		C	C	C	C	C	C	C	C	C	C	C	C	C	C	C	T
NC_045512.2	10972	A			T	C	A	A	A	A	A	A	A	T	A	A	T	A	T	T	A	A
NC_045512.2	11287	GTCTGGTTTT			G		GTCTGGTTTT	GTCTGGTTTT	GTCTGGTTTT	GTCTGGTTTT	GTCTGGTTTT	GTCTGGTTTT	GTCTGGTTTT	G	GTCTGGTTTT	GTCTGGTTTT	GTCTGGTTTT	GTCTGGTTTT	GTCTGGTTTT	GTCTGGTTTT	GTCTGGTTTT	GTCTGGTTTT
NC_045512.2	11514	C			T		C	C	C	C	C	T	C	C	C	C	C	C	C	C	C	C
NC_045512.2	11833	C			T		C	C	C	C	T	C	C	C	C	C	C	C	C	C	C	C
NC_045512.2	12710	C			T		C	C	C	C	C	C	C	C	T	C	C	C	C	C	C	C
NC_045512.2	12904	T			C		T	T	T	T	T	T	T	T	T	T	C	T	T	T	T	T
NC_045512.2	12933	C			T		C	C	C	C	C	C	C	C	C	C	T	C	C	C	C	C
NC_045512.2	12946	T			C		T	T	T	T	T	T	T	T	T	T	T	T	T	C	T	T
NC_045512.2	13405	C			T		C	C	C	C	C	C	C	T	C	C	C	C	C	C	C	C
NC_045512.2	13713	G			A		G	G	G	A	G	G	G	G	G	G	G	G	G	G	G	G
NC_045512.2	14336	T			C		T	T	C	T	T	C	T	T	T	T	T	T	T	T	T	T
NC_045512.2	14338	A			G		A	A	G	A	A	G	A	A	A	A	A	A	A	A	A	A
NC_045512.2	14408	C			T		C	C	C	C	T	C	C	C	C	C	C	C	C	C	C	C
NC_045512.2	14805	C			T		C	C	C	C	T	C	C	C	C	C	C	C	C	C	C	C
NC_045512.2	15096	T			C		T	T	T	T	T	T	C	C	T	T	T	T	T	T	T	T
NC_045512.2	15253	G			A		G	G	A	G	G	G	G	G	G	G	G	G	G	G	G	G
NC_045512.2	15279	C			T		C	C	C	C	C	C	T	T	C	C	T	C	T	C	C	C
NC_045512.2	15451	G			A		G	G	G	G	G	G	G	G	G	G	G	A	G	A	A	G
NC_045512.2	15720	C			T		C	C	C	C	C	C	C	C	C	T	C	C	C	C	C	C
NC_045512.2	16176	T			C		T	T	T	T	T	T	C	C	T	T	T	T	T	T	T	T
NC_045512.2	16375	C			T		C	C	C	C	C	T	C	C	C	C	C	C	C	C	C	C
NC_045512.2	16466	C			T		C	C	C	C	C	C	C	C	C	C	C	C	C	T	C	C
NC_045512.2	17259	G			T		G	G	G	G	G	G	G	G	T	G	G	G	G	G	G	G
NC_045512.2	17453	C			A	G	C	C	C	C	C	C	C	C	C	A	C	C	C	C	C	CA
NC_045512.2	17467	T			G		T	T	T	G	T	T	T	T	T	T	T	T	T	T	T	T
NC_045512.2	17472	A			G		A	A	A	G	A	A	A	A	A	A	A	A	A	A	A	A
NC_045512.2	17476	A			G		A	A	A	G	A	A	A	A	A	A	A	A	A	A	A	A
NC_045512.2	17639	CA			C		CA	CA	CA	CA	CA	CA	C	CA	C	C	C	CA	C	CA	CA	CA
NC_045512.2	17704	A			G		A	A	A	A	A	A	G	A	A	A	A	A	A	A	A	A
NC_045512.2	18060	C			T		C	T	C	C	C	C	C	C	C	C	C	C	C	C	C	C
NC_045512.2	18158	T			C		T	T	C	T	T	C	T	T	T	T	T	T	T	T	T	T
NC_045512.2	18424	A			G		A	A	A	A	G	A	A	A	A	A	A	A	A	A	A	A
NC_045512.2	18432	A			G		A	A	A	A	G	A	A	A	A	A	A	A	A	A	A	A
NC_045512.2	19390	C			T		C	C	C	C	C	C	C	C	C	C	C	C	T	C	C	C
NC_045512.2	19480	G			A		G	G	G	G	A	G	G	G	G	G	G	G	G	G	G	G
NC_045512.2	20163	A			G		A	A	G	A	A	A	A	A	A	A	A	A	A	A	A	A
NC_045512.2	20262	A			G		A	A	A	A	A	A	A	A	A	A	A	A	A	G	A	A
NC_045512.2	20320	C			T		C	C	C	C	C	C	C	C	C	C	C	C	C	T	C	C
NC_045512.2	20748	T			C		T	T	T	T	T	C	T	T	T	T	T	T	T	T	T	T
NC_045512.2	20993	T			C		T	T	C	T	T	T	C	T	C	C	C	C	C	C	C	C
NC_045512.2	20999	A			T		A	A	T	A	A	A	T	A	T	T	T	T	T	T	T	T
NC_045512.2	21304	C			T		C	C	C	C	T	C	C	C	C	C	C	C	C	C	C	C
NC_045512.2	22714	T			C		T	T	T	T	T	T	T	T	T	T	T	T	T	C	T	T
NC_045512.2	22812	A			C		A	A	A	A	A	A	A	A	C	A	A	A	A	A	A	A
NC_045512.2	22813	G	K417N	SPIKE	T		G	G	G	G	G	G	G	G	G	G	G	G	G	G	G	T
NC_045512.2	22917	T			G		T	T	T	G	T	T	T	T	T	T	T	G	T	G	G	T
NC_045512.2	22945	C			T		C	C	C	C	C	C	C	C	T	C	C	C	C	C	C	C
NC_045512.2	22995	C			A		C	C	C	C	C	C	C	C	C	C	C	A	C	A	A	C
NC_045512.2	23012	G	E484K	SPIKE	A		G	G	G	G	G	G	G	G	A	A	G	G	G	G	G	A
NC_045512.2	23042	T			C		T	T	T	T	T	C	T	T	T	T	T	T	T	T	T	T
NC_045512.2	23063	A	N501Y	SPIKE	T		A	A	A	A	A	A	T	T	T	A	T	A	T	A	A	T
NC_045512.2	23118	AT			A		AT	AT	AT	AT	AT	AT	AT	AT	A	A	AT	A	AT	A	A	AT
NC_045512.2	23271	C	A570D	SPIKE	A		C	C	C	C	C	C	A	A	C	C	A	C	A	C	C	C
NC_045512.2	23272	T			C		T	C	T	C	T	T	T	T	T	T	T	T	T	T	T	T
NC_045512.2	23275	C			CT		C	CT	C	C	C	C	C	C	C	C	C	C	C	C	C	C
NC_045512.2	23403	A			G		A	A	G	A	G	G	G	G	A	A	G	A	G	G	A	G
NC_045512.2	23604	C	P681H	SPIKE	A	G	C	C	C	C	C	A	A	A	C	C	A	C	A	G	C	C
NC_045512.2	23664	C	A701V	SPIKE	T	A	C	C	C	C	C	C	C	C	C	T	C	C	C	C	C	T
NC_045512.2	23709	C	T716I	SPIKE	T		C	C	C	C	C	T	T	T	C	C	T	C	T	C	C	C
NC_045512.2	23758	C			T		C	C	C	C	C	C	C	C	C	C	C	C	C	T	C	C
NC_045512.2	23831	G			A		G	G	G	G	G	G	G	G	G	G	A	G	A	G	G	G
NC_045512.2	24410	G			A		G	G	G	G	G	G	G	G	G	G	G	G	G	A	G	G
NC_045512.2	24506	T	S982A	SPIKE	G		T	T	T	T	T	T	G	G	T	T	G	T	G	T	T	T
NC_045512.2	24745	C			T		C	C	C	C	C	C	C	C	C	T	C	C	C	T	C	C
NC_045512.2	24914	G	D1118H	SPIKE	C		G	G	G	G	G	G	C	C	G	G	C	G	G	G	G	G
NC_045512.2	25546	C			T		C	C	C	C	T	C	C	C	C	C	C	C	C	C	C	C
NC_045512.2	25563	G	Q57H	ORF3A	T	A	G	G	T	G	T	T	G	G	G	G	G	G	G	G	G	G
NC_045512.2	25907	G			T		G	G	T	G	T	G	G	G	G	G	G	G	G	G	G	G
NC_045512.2	26045	A			G		A	A	A	A	A	A	A	A	A	A	A	A	A	G	A	A
NC_045512.2	26111	C			T		C	C	C	C	C	C	T	C	C	C	C	C	C	C	C	C
NC_045512.2	26305	C			G		C	C	G	C	C	C	C	C	C	C	C	C	C	C	C	C
NC_045512.2	26408	C			T		C	C	T	C	C	C	C	C	C	C	C	C	C	C	C	C
NC_045512.2	26456	C	P71L	E	T		C	C	C	C	C	C	C	C	C	C	C	C	C	C	C	T
NC_045512.2	26528	A			G		A	A	A	A	A	A	G	A	A	A	A	A	A	A	A	A
NC_045512.2	26589	G			C		G	G	G	G	G	G	G	C	G	G	G	G	G	G	G	G
NC_045512.2	26681	C			T		C	C	C	T	C	C	C	C	C	C	C	C	C	C	C	C
NC_045512.2	26767	T			C		T	T	T	T	T	C	T	T	T	T	T	C	T	C	T	T
NC_045512.2	27005	C			T		C	C	C	C	C	C	C	C	C	C	C	T	C	C	C	C
NC_045512.2	27638	T			C		T	T	T	T	T	T	T	T	T	T	T	T	T	C	T	T
NC_045512.2	27684	C			T		C	C	C	C	C	C	C	C	C	C	C	C	C	C	C	T
NC_045512.2	27739	C			T		C	C	C	C	C	C	C	C	C	C	C	C	C	T	C	C
NC_045512.2	27752	C			T		C	C	C	C	C	C	C	C	C	C	C	C	C	T	C	C
NC_045512.2	27758	G			A		G	G	G	G	G	G	G	G	G	G	G	G	G	A	G	G
NC_045512.2	27760	T			A		T	T	T	T	T	T	T	T	T	T	T	T	T	A	T	T
NC_045512.2	27782	C			T		C	C	C	C	C	C	C	T	C	C	C	C	C	C	C	C
NC_045512.2	27870	G			T		G	G	G	G	G	G	G	G	G	G	G	G	G	G	G	T
NC_045512.2	27964	C			T		C	C	T	C	T	C	C	C	C	C	C	C	C	C	C	C
NC_045512.2	27972	C	Q27Stop	ORF8	T		C	C	C	C	C	C	T	T	C	C	T	C	C	C	C	C
NC_045512.2	28048	G	R52I	ORF8	T		G	G	G	G	G	G	T	T	G	G	G	G	G	G	G	G
NC_045512.2	28247	AGATTTC			A		AGATTTC	AGATTTC	AGATTTC	AGATTTC	AGATTTC	AGATTTC	AGATTTC	AGATTTC	AGATTTC	AGATTTC	AGATTTC	AGATTTC	AGATTTC	AGATTTC	AGATTTC	A
NC_045512.2	28472	C			T		C	C	C	C	T	C	C	C	C	C	C	C	C	C	C	C
NC_045512.2	28869	C			T		C	C	C	C	T	C	C	C	C	C	C	C	C	C	C	C
NC_045512.2	28881	G			A	T	G	G	G	G	G	G	A	G	G	G	A	G	A	T	G	G
NC_045512.2	28882	G			A		G	G	G	G	G	G	A	G	G	G	A	G	A	G	G	G
NC_045512.2	28883	G			C		G	G	G	G	G	G	C	G	G	G	C	G	C	G	G	G
NC_045512.2	28887	C	T205I	N	T		C	C	C	C	C	C	C	C	C	C	C	C	C	C	C	T
NC_045512.2	28977	C	S235F	N	T		C	C	C	C	C	C	T	C	C	C	T	C	T	C	C	C
NC_045512.2	29010	T			C		T	T	T	T	T	T	T	T	T	T	T	T	C	C	T	C
NC_045512.2	29260	G			A		G	G	A	G	G	G	G	G	G	G	G	G	G	G	G	G
NC_045512.2	29272	C			T		C	C	C	C	C	C	T	C	C	C	T	C	C	C	C	C
NC_045512.2	29358	C			T		C	C	T	C	C	C	C	C	C	C	C	C	C	T	C	T
NC_045512.2	29402	G			T		G	G	G	G	T	G	G	G	G	G	G	G	G	T	G	G
NC_045512.2	29405	G			C		G	G	C	G	G	G	G	G	G	G	G	G	G	G	G	G
NC_045512.2	29427	G			A		G	G	G	G	G	G	G	G	G	G	G	G	G	A	G	G
NC_045512.2	29552	A			AT		A	A	AT	A	A	A	A	A	A	A	A	A	A	A	A	A
