# Supplementary material for: A short plus long-amplicon based sequencing approach improves genomic coverage and variant detection in the SARS-CoV-2 genome
Source: PLoS One. 2022 Jan 13;17(1):e0261014. doi: 10.1371/journal.pone.0261014 (PMC8757904; doi:10.1371/journal.pone.0261014)
Supplement: S4 File — (XLSX) [file pone.0261014.s004.xlsx]

## Sheet: Supplemental File 4
Supplemental File 4: List of eight mutation with ambiguous or no call in ARTIC data
Sr. No.	Mutation position in genome and amino acid change
1	A2726G: nonsynonymous_SNV at exonic region of ORF1ab: p.T821A
2	T6283C: synonymous_SNV at exonic region of ORF1ab: p.N2006N
3	C6539T: nonsynonymous_SNV at exonic region of ORF1ab: p.H2092Y
4	C8782T: synonymous_SNV at exonic region of ORF1ab: p.S2839S
5	G9738C: nonsynonymous_SNV at exonic region of ORF1ab: p.S3158T,
6	A10972G: synonymous_SNV at exonic region of ORF1ab: p.Q3569Q
7	C16375T: nonsynonymous_SNV at exonic region of nsp13: p.P47S
8	A23118C: nonsynonymous_SNV at exonic region of S: p.H519P
9	G25907T: nonsynonymous_SNV at exonic region of ORF3a: p.G172V
10	C26305G: nonsynonymous_SNV at exonic region of E: p.L21V
11	A26528T: synonymous_SNV at exonic region of M: p.A2A
12	C27782T: synonymous_SNV at exonic region of ORF7b: p.F9F
