# Supplementary material for: A short plus long-amplicon based sequencing approach improves genomic coverage and variant detection in the SARS-CoV-2 genome
Source: PLoS One. 2022 Jan 13;17(1):e0261014. doi: 10.1371/journal.pone.0261014 (PMC8757904; doi:10.1371/journal.pone.0261014)
Supplement: S5 File — (XLSX) [file pone.0261014.s005.xlsx]

## Sheet: Supplemental File 5
Supplemental File 5: List of variants called in Hybrid data set
CHR	POS	REF	ALT1	ALT2	ATCC	NP1	NP3	NP4	NP5	A10	A5	B5	C6	A12	B10	B9	A4	B11	C5
NC_045512.2	174	G	T		G	G	G	G	G	G	G	G	G	G	G	G	G	G	T
NC_045512.2	210	G	T		G	G	G	G	G	G	G	G	G	G	T	G	T	T	G
NC_045512.2	241	C	T	G	C	T	T	T	T	T	T	T	T	T	T	T	T	T	T
NC_045512.2	346	C	T		C	C	C	C	C	C	C	C	C	C	T	C	C	T	C
NC_045512.2	733	T	C		T	T	T	T	T	T	T	C	T	T	T	T	T	T	T
NC_045512.2	820	T	C		T	T	T	T	T	C	T	T	T	T	T	T	T	T	T
NC_045512.2	913	C	T		C	C	C	C	C	T	T	C	C	T	C	T	C	C	C
NC_045512.2	1059	C	T	A	C	T	T	T	T	C	C	C	T	C	C	C	C	C	T
NC_045512.2	1180	A	G		A	A	A	G	A	A	A	A	A	A	A	A	A	A	A
NC_045512.2	1191	C	T		C	C	C	C	C	C	C	C	C	C	C	C	T	C	C
NC_045512.2	1218	C	T		C	C	C	C	C	C	C	C	C	T	C	C	C	C	C
NC_045512.2	1267	C	T		C	C	C	C	C	C	C	C	C	C	C	C	T	C	C
NC_045512.2	1280	G	A		G	A	G	G	G	G	G	G	G	G	G	G	G	G	G
NC_045512.2	1351	A	G		A	A	G	A	A	A	A	A	A	A	A	A	A	A	A
NC_045512.2	1812	C	T		C	T	C	C	C	C	C	C	C	C	C	C	C	C	C
NC_045512.2	1885	T	A		T	A	T	T	T	T	T	T	T	T	T	T	T	T	T
NC_045512.2	2110	C	T		C	C	C	C	C	C	C	C	C	C	C	T	C	C	C
NC_045512.2	2692	A	T		A	A	A	A	A	A	A	A	A	A	A	A	A	A	T
NC_045512.2	2715	G	A		G	G	G	G	G	G	G	G	G	G	G	G	G	G	G
NC_045512.2	2718	G	A		G	G	G	G	G	G	G	G	G	G	G	G	G	G	G
NC_045512.2	2726	A	C		A	A	A	A	A	A	A	A	A	A	A	A	A	A	A
NC_045512.2	2749	C	T		C	C	C	C	C	C	C	T	C	C	C	C	C	C	C
NC_045512.2	3037	C	T	G	C	T	T	T	T	T	T	C	T	T	C	T	T	C	T
NC_045512.2	3096	C	T		C	C	C	C	C	C	C	C	C	C	C	C	C	C	T
NC_045512.2	3206	G	T		G	G	T	G	G	G	G	G	G	G	G	G	G	G	G
NC_045512.2	3267	C	T		C	C	C	C	C	T	T	C	C	T	C	T	C	C	C
NC_045512.2	3776	A	G		A	A	A	A	A	A	G	A	A	A	A	A	A	A	A
NC_045512.2	3828	C	T		C	C	C	C	C	C	C	T	C	C	C	C	C	C	C
NC_045512.2	4475	C	T		C	T	C	C	C	C	C	C	C	C	C	C	C	C	C
NC_045512.2	4794	C	T		C	C	C	C	C	C	C	C	C	C	C	C	T	C	C
NC_045512.2	5100	C	T		C	C	C	C	C	C	C	C	C	C	C	C	C	C	T
NC_045512.2	5184	C	T		C	C	C	C	C	C	C	C	C	C	T	C	T	T	C
NC_045512.2	5230	G	T		G	G	G	G	G	G	G	G	G	G	G	G	G	G	T
NC_045512.2	5388	C	A		C	C	C	C	C	A	A	C	C	A	C	A	C	C	C
NC_045512.2	5570	A	G		A	A	A	A	A	A	G	A	A	A	A	A	A	A	A
NC_045512.2	5584	A	G		A	A	A	A	A	A	A	A	A	A	G	A	A	G	A
NC_045512.2	5648	A	C		A	A	A	A	A	A	A	C	A	A	A	A	A	A	A
NC_045512.2	5784	C	T		C	C	C	C	C	C	C	C	C	C	T	C	C	C	C
NC_045512.2	5869	C	T		C	C	T	C	C	C	C	C	C	C	C	C	C	C	C
NC_045512.2	5986	C	T	A	C	C	T	C	C	T	T	C	C	T	C	T	C	C	C
NC_045512.2	6031	C	T		C	T	C	C	C	C	C	C	C	C	C	C	C	C	C
NC_045512.2	6283	T	C		T	T	T	T	T	C	T	T	T	T	T	T	T	T	T
NC_045512.2	6539	C	T		C	C	C	C	C	C	C	C	C	C	C	C	T	C	C
NC_045512.2	6613	A	G		A	A	A	A	A	A	A	G	A	A	A	A	A	A	A
NC_045512.2	6730	C	T		C	C	C	T	C	C	C	C	C	C	C	C	C	C	C
NC_045512.2	6954	T	C		T	T	T	T	T	C	C	T	T	C	T	C	T	T	T
NC_045512.2	7272	G	A		G	G	G	G	G	G	G	G	G	A	G	G	G	G	G
NC_045512.2	7299	C	T		C	C	C	C	C	C	T	C	C	C	C	C	C	C	C
NC_045512.2	7417	C	G		C	C	C	C	G	C	C	C	C	C	C	C	C	C	C
NC_045512.2	7451	A	G		A	A	G	A	A	A	A	A	A	A	A	A	A	A	A
NC_045512.2	7644	C	T		C	C	T	C	C	C	C	C	C	C	C	C	C	C	C
NC_045512.2	7984	T	C		T	T	T	T	T	T	T	T	T	T	T	C	T	T	T
NC_045512.2	8083	G	A		G	G	A	G	G	G	G	G	G	G	G	G	G	G	G
NC_045512.2	8140	C	T		C	C	C	C	C	C	C	C	C	C	C	C	C	C	T
NC_045512.2	8782	C	T		T	C	C	C	C	C	C	C	C	C	C	C	C	C	C
NC_045512.2	9700	C	T		C	C	C	C	C	C	C	C	C	C	C	C	T	C	C
NC_045512.2	9738	G	C		G	G	G	G	C	G	G	G	G	G	G	G	G	G	G
NC_045512.2	9750	A	G		A	G	A	A	A	A	A	A	A	A	A	A	A	A	A
NC_045512.2	9867	T	C		T	T	T	T	T	T	T	T	C	T	T	T	T	T	T
NC_045512.2	9891	C	T		C	C	C	C	C	C	C	C	C	C	T	C	T	T	C
NC_045512.2	10029	C	T		C	C	C	T	C	C	C	C	C	C	C	C	C	C	C
NC_045512.2	10319	C	T	G	C	T	T	C	C	C	C	C	C	C	C	C	C	C	C
NC_045512.2	10323	A	G		A	A	A	A	A	A	A	A	A	A	A	A	A	A	G
NC_045512.2	10741	C	T		C	C	C	C	C	C	C	C	C	C	C	C	C	C	T
NC_045512.2	10972	A	T		A	A	A	A	A	A	A	A	A	A	A	T	A	A	A
NC_045512.2	10983	A	G		A	A	A	A	A	A	A	G	A	A	A	A	A	A	A
NC_045512.2	11173	C	T		C	C	C	C	C	C	C	C	C	C	C	C	C	C	T
NC_045512.2	11287	GTCTGGTTTT	G		GTCTGGTTTT	GTCTGGTTTT	GTCTGGTTTT	GTCTGGTTTT	GTCTGGTTTT	G	G	G	G	G	GTCTGGTTTT	G	GTCTGGTTTT	GTCTGGTTTT	G
NC_045512.2	11288	TCTGGTTTTA	T		TCTGGTTTTA	TCTGGTTTTA	TCTGGTTTTA	TCTGGTTTTA	TCTGGTTTTA	TCTGGTTTTA	TCTGGTTTTA	TCTGGTTTTA	TCTGGTTTTA	TCTGGTTTTA	TCTGGTTTTA	TCTGGTTTTA	TCTGGTTTTA	TCTGGTTTTA	T
NC_045512.2	11418	T	C		T	T	T	T	T	T	T	T	T	T	T	T	C	T	T
NC_045512.2	11514	C	T		C	C	C	T	C	C	C	C	C	C	C	C	C	C	C
NC_045512.2	11750	C	T		C	C	C	C	C	C	T	C	C	C	C	C	C	C	C
NC_045512.2	11782	A	G		A	A	A	A	A	A	A	A	G	A	A	A	A	A	A
NC_045512.2	11833	C	T		C	C	T	C	C	C	C	C	C	C	C	C	C	C	C
NC_045512.2	12008	C	T		C	C	C	C	C	C	T	C	C	C	C	C	C	C	C
NC_045512.2	12710	C	T		C	C	C	C	C	C	C	T	C	C	C	C	C	C	C
NC_045512.2	12778	C	T		C	C	C	C	C	C	C	T	C	C	C	C	C	C	C
NC_045512.2	12904	T	C		T	T	T	T	T	T	T	T	T	C	T	T	T	T	T
NC_045512.2	12933	C	T		C	C	C	C	C	C	C	C	C	T	C	C	C	C	C
NC_045512.2	12946	T	C		T	T	T	T	T	T	T	T	T	T	T	T	C	T	T
NC_045512.2	13019	C	T		C	C	C	C	C	C	C	C	C	C	T	C	C	T	C
NC_045512.2	13405	C	T		C	C	C	C	C	C	T	C	C	C	C	C	C	C	C
NC_045512.2	13713	G	A		G	G	G	G	A	G	G	G	G	G	G	G	G	G	G
NC_045512.2	13860	C	T		C	C	C	C	C	C	C	T	C	C	C	C	C	C	C
NC_045512.2	14120	C	T		C	C	C	C	C	C	C	C	C	C	C	T	C	C	C
NC_045512.2	14262	C	T		C	C	C	C	C	C	C	C	C	C	C	C	T	C	C
NC_045512.2	14408	C	T		C	T	T	T	T	T	T	T	T	T	T	T	T	C	T
NC_045512.2	14676	C	T		C	C	C	C	C	T	T	C	C	T	C	T	C	C	C
NC_045512.2	14805	C	T		C	C	T	C	C	C	C	C	C	C	C	C	C	C	C
NC_045512.2	15096	T	C		T	T	T	T	T	C	C	T	T	T	T	T	T	T	T
NC_045512.2	15253	G	A		G	A	G	G	G	G	G	G	G	G	G	G	G	G	G
NC_045512.2	15279	C	T		C	C	C	C	C	T	T	C	C	T	C	T	C	C	C
NC_045512.2	15451	G	A		G	G	G	G	G	G	G	G	G	G	A	G	A	A	G
NC_045512.2	15720	C	T		C	C	C	C	C	C	C	C	T	C	C	C	C	C	C
NC_045512.2	16176	T	C		T	T	T	T	T	C	C	T	T	C	T	C	T	T	T
NC_045512.2	16375	C	T		C	C	C	T	C	C	C	C	C	C	C	C	C	C	C
NC_045512.2	16466	C	T		C	C	C	C	C	C	C	C	C	C	C	C	T	C	C
NC_045512.2	17014	G	T		G	G	G	G	T	G	G	G	G	G	G	G	G	G	G
NC_045512.2	17259	G	T		G	G	G	G	G	G	G	T	G	G	G	G	G	G	G
NC_045512.2	18060	C	T		T	C	C	C	C	C	C	C	C	C	C	C	C	C	C
NC_045512.2	18424	A	G		A	G	G	A	A	A	A	A	A	A	A	A	A	A	A
NC_045512.2	18432	A	G		A	A	G	A	A	A	A	A	A	A	A	A	A	A	A
NC_045512.2	18647	C	T		C	C	C	C	C	C	C	C	C	C	C	C	C	C	T
NC_045512.2	19014	A	G		A	A	A	A	A	A	A	A	G	A	A	A	A	A	A
NC_045512.2	19390	C	T		C	C	C	C	C	C	C	C	C	C	C	T	C	C	C
NC_045512.2	19480	G	A		G	G	A	G	G	G	G	G	G	G	G	G	G	G	G
NC_045512.2	20090	C	CA		C	C	C	C	C	C	C	C	CA	C	C	C	C	C	C
NC_045512.2	20163	A	G		A	G	A	A	A	A	A	A	A	A	A	A	A	A	A
NC_045512.2	20262	A	G		A	A	A	A	A	A	A	A	A	A	A	A	G	A	A
NC_045512.2	20320	C	T		C	C	C	C	C	C	C	C	C	C	C	C	T	C	C
NC_045512.2	20748	T	C		T	T	T	C	T	T	T	T	T	T	T	T	T	T	T
NC_045512.2	21304	C	T		C	T	T	C	C	C	C	C	C	C	C	C	C	C	C
NC_045512.2	21575	C	T		C	C	C	C	C	C	C	C	T	C	C	C	C	C	C
NC_045512.2	21618	C	G		C	C	C	C	C	C	C	C	C	C	C	C	G	C	C
NC_045512.2	21764	ATACATG	A		ATACATG	ATACATG	ATACATG	ATACATG	ATACATG	A	A	ATACATG	ATACATG	A	ATACATG	ATACATG	ATACATG	ATACATG	ATACATG
NC_045512.2	21801	A	C		A	A	A	A	A	A	A	A	A	A	A	A	A	A	C
NC_045512.2	21843	C	T		C	C	C	C	C	C	C	C	C	T	C	C	C	C	C
NC_045512.2	21987	G	A		G	G	G	G	G	G	G	G	G	G	G	G	A	G	G
NC_045512.2	21990	TTTA	T		TTTA	TTTA	TTTA	TTTA	TTTA	T	T	TTTA	TTTA	T	TTTA	T	TTTA	TTTA	TTTA
NC_045512.2	22714	T	C		T	T	T	T	T	T	T	T	T	T	T	T	C	T	T
NC_045512.2	22812	A	C		A	A	A	A	A	A	A	C	A	A	A	A	A	A	A
NC_045512.2	22813	G	T		G	G	G	G	G	G	G	G	G	G	G	G	G	G	T
NC_045512.2	22917	T	G		T	T	T	T	G	T	T	T	T	T	G	T	G	G	T
NC_045512.2	22945	C	T		C	C	C	C	C	C	C	T	C	C	C	C	C	C	C
NC_045512.2	22995	C	A		C	C	C	C	C	C	C	C	C	C	A	C	A	A	C
NC_045512.2	23012	G	A		G	G	G	G	G	G	G	A	A	G	G	G	G	G	A
NC_045512.2	23042	T	C		T	T	T	C	T	T	T	T	T	T	T	T	T	T	T
NC_045512.2	23063	A	T		A	A	A	A	A	T	T	T	A	T	A	T	A	A	T
NC_045512.2	23118	AT	A		AT	AT	AT	AT	AT	AT	AT	AT	AT	AT	AT	AT	A	AT	AT
NC_045512.2	23271	C	A		C	C	C	C	C	A	A	C	C	A	C	A	C	C	C
NC_045512.2	23403	A	G		A	G	G	G	G	G	G	G	G	G	G	G	G	G	G
NC_045512.2	23525	C	T		C	C	C	C	C	C	C	T	C	C	C	C	C	C	C
NC_045512.2	23604	C	A	G	C	C	C	A	C	A	A	C	C	A	G	A	G	G	C
NC_045512.2	23664	C	T	A	C	C	C	C	C	C	C	C	T	C	C	C	C	C	T
NC_045512.2	23709	C	T		C	C	C	T	C	T	T	C	C	T	C	T	C	C	C
NC_045512.2	23758	C	T		C	C	C	C	C	C	C	C	C	C	C	C	T	C	C
NC_045512.2	24130	C	T		C	C	C	C	C	C	C	C	C	C	T	C	C	T	C
NC_045512.2	24410	G	A		G	G	G	G	G	G	G	G	G	G	A	G	A	A	G
NC_045512.2	24506	T	G		T	T	T	T	T	G	G	T	T	G	T	G	T	T	T
NC_045512.2	24642	C	T		C	C	C	C	C	C	C	T	C	C	C	C	C	C	C
NC_045512.2	24745	C	T		C	C	C	C	C	C	C	C	T	C	C	C	T	C	C
NC_045512.2	24914	G	C		G	G	G	G	G	C	C	G	G	C	G	C	G	G	G
NC_045512.2	25088	G	T		G	G	G	G	G	G	G	T	G	G	G	G	G	G	G
NC_045512.2	25112	G	A		G	G	G	G	G	G	G	A	G	G	G	G	G	G	G
NC_045512.2	25135	G	T		G	G	G	G	G	G	G	G	G	G	T	G	G	G	G
NC_045512.2	25413	C	T		C	C	C	C	C	C	C	T	C	C	C	C	C	C	C
NC_045512.2	25469	C	T		C	C	C	C	C	C	C	C	C	C	T	C	T	T	C
NC_045512.2	25517	C	T		C	C	C	C	C	C	C	C	T	C	C	C	C	C	C
NC_045512.2	25546	C	T		C	C	T	C	C	C	C	C	C	C	C	C	C	C	C
NC_045512.2	25563	G	T		G	T	T	T	T	G	G	G	T	G	G	G	G	G	T
NC_045512.2	25587	C	A		C	C	C	C	C	C	C	A	C	C	C	C	C	C	C
NC_045512.2	25785	G	T		G	G	G	G	G	T	G	G	G	G	G	G	G	G	G
NC_045512.2	25904	C	T		C	C	C	C	C	C	C	C	C	C	C	C	C	C	T
NC_045512.2	25907	G	T		G	T	T	G	G	G	G	G	G	G	G	G	G	G	G
NC_045512.2	25953	T	C		T	T	T	T	C	T	T	T	T	T	T	T	T	T	T
NC_045512.2	26045	A	G		A	A	A	A	A	A	A	A	A	A	A	A	G	A	A
NC_045512.2	26111	C	T		C	C	C	C	C	T	C	C	C	C	C	C	C	C	C
NC_045512.2	26149	T	C		T	T	T	T	T	T	T	C	T	T	T	T	T	T	T
NC_045512.2	26305	C	G		C	G	C	C	C	C	C	C	C	C	C	C	C	C	C
NC_045512.2	26408	C	T		C	T	C	C	C	C	C	C	C	C	C	C	C	C	C
NC_045512.2	26456	C	T		C	C	C	C	C	C	C	C	C	C	C	C	C	C	T
NC_045512.2	26528	A	G		A	A	A	A	A	G	A	A	A	A	A	A	A	A	A
NC_045512.2	26589	G	C		G	G	G	G	G	G	C	G	G	G	G	G	G	G	G
NC_045512.2	26681	C	T		C	C	C	C	T	C	C	C	C	C	C	C	C	C	C
NC_045512.2	26767	T	C		T	T	T	C	T	T	T	T	T	T	C	T	C	C	T
NC_045512.2	27005	C	T		C	C	C	C	C	C	C	C	C	C	T	C	C	T	C
NC_045512.2	27638	T	C		T	T	T	T	T	T	T	T	T	T	T	T	C	T	T
NC_045512.2	27684	C	T		C	C	C	C	C	C	C	C	C	C	C	C	C	C	T
NC_045512.2	27739	C	T		C	C	C	C	C	C	C	C	C	C	C	C	T	C	C
NC_045512.2	27752	C	T		C	C	C	C	C	C	C	C	C	C	C	C	T	C	C
NC_045512.2	27758	G	A		G	G	G	G	G	G	G	A	G	G	G	G	A	G	G
NC_045512.2	27760	T	A		T	T	T	T	T	T	T	A	T	T	T	T	A	T	T
NC_045512.2	27782	C	T		C	C	C	C	C	C	T	C	C	C	C	C	C	C	C
NC_045512.2	27870	G	T		G	G	G	G	G	G	G	G	G	G	G	G	G	G	T
NC_045512.2	27925	C	T		C	C	C	C	C	C	C	C	T	C	C	C	C	C	C
NC_045512.2	27964	C	T		C	T	T	C	C	C	C	C	C	C	C	C	C	C	C
NC_045512.2	27972	C	T		C	C	C	C	C	T	T	C	C	T	C	T	C	C	C
NC_045512.2	28048	G	T		G	G	G	G	G	T	T	G	G	T	G	T	G	G	G
NC_045512.2	28095	A	T		A	A	A	A	A	T	T	A	A	A	A	T	A	A	A
NC_045512.2	28111	A	G		A	A	A	A	A	G	G	A	A	G	A	G	A	A	A
NC_045512.2	28144	T	C		C	T	T	T	T	T	T	T	T	T	T	T	T	T	T
NC_045512.2	28167	G	A		G	G	G	G	G	G	G	A	G	G	G	G	G	G	G
NC_045512.2	28247	AGATTTC	A		AGATTTC	AGATTTC	AGATTTC	AGATTTC	AGATTTC	AGATTTC	AGATTTC	AGATTTC	AGATTTC	AGATTTC	A	AGATTTC	A	A	AGATTTC
NC_045512.2	28253	C	T		C	C	C	C	C	C	C	C	C	C	C	C	C	C	T
NC_045512.2	28262	G	GAACA		G	G	G	G	G	G	G	GAACA	G	G	G	G	G	G	G
NC_045512.2	28270	TA	T		TA	TA	TA	T	TA	T	T	TA	T	T	TA	T	TA	TA	TA
NC_045512.2	28272	A	T		A	A	A	A	T	A	A	A	A	A	A	A	A	A	A
NC_045512.2	28280	G	C		G	G	G	G	G	C	C	G	G	C	G	C	G	G	G
NC_045512.2	28281	A	T	C	A	A	A	A	A	T	T	A	A	T	A	T	A	A	A
NC_045512.2	28282	T	A		T	T	T	T	T	A	A	T	T	A	T	A	T	T	T
NC_045512.2	28373	G	T		G	G	G	G	G	G	G	G	T	G	G	G	G	G	G
NC_045512.2	28472	C	T		C	T	T	C	C	C	C	C	C	C	C	C	C	C	C
NC_045512.2	28500	C	T		C	C	C	T	C	C	C	C	C	C	C	C	C	C	C
NC_045512.2	28512	C	G		C	C	C	C	C	C	C	G	C	C	C	C	C	C	C
NC_045512.2	28703	G	C		G	G	G	G	C	G	G	G	G	G	G	G	G	G	G
NC_045512.2	28869	C	T		C	T	T	C	C	C	C	C	T	C	C	C	C	C	C
NC_045512.2	28877	A	T		A	A	A	A	A	A	A	T	A	A	A	A	A	A	A
NC_045512.2	28878	G	C		G	G	G	G	G	G	G	C	G	G	G	G	G	G	G
NC_045512.2	28881	G	A	T	G	G	G	G	G	A	A	A	G	A	T	A	T	T	G
NC_045512.2	28882	G	A		G	G	G	G	G	A	A	A	G	A	G	A	G	G	G
NC_045512.2	28883	G	C		G	G	G	G	G	C	C	C	G	C	G	C	G	G	G
NC_045512.2	28887	C	T		C	C	C	T	T	C	C	C	C	C	C	C	C	C	T
NC_045512.2	28975	G	A		G	G	G	G	G	G	G	G	A	G	G	G	G	G	G
NC_045512.2	28977	C	T		C	C	C	C	C	T	T	C	C	T	C	T	C	C	C
NC_045512.2	29254	G	T		G	G	G	G	G	G	G	G	G	G	T	G	G	T	G
NC_045512.2	29260	G	A		G	A	G	G	G	G	G	G	G	G	G	G	G	G	G
NC_045512.2	29272	C	T		C	C	C	C	C	T	C	C	C	T	C	C	C	C	C
NC_045512.2	29402	G	T		G	G	T	G	G	G	G	G	G	G	T	G	T	T	G
NC_045512.2	29405	G	C		G	C	G	G	G	G	G	G	G	G	G	G	G	G	G
NC_045512.2	29425	G	C		G	G	G	G	G	G	G	C	G	G	G	G	G	C	G
NC_045512.2	29427	G	T		G	G	G	G	G	G	G	T	G	G	T	G	G	T	G
NC_045512.2	29428	A	G		A	A	A	A	A	A	A	G	A	A	G	A	A	G	A
NC_045512.2	29688	G	T		G	G	G	G	G	G	G	G	G	G	G	G	G	T	G
NC_045512.2	29703	G	GA		G	G	G	G	GA	G	G	GA	G	G	G	G	G	G	G
NC_045512.2	29710	TG	T		TG	TG	TG	T	TG	TG	TG	TG	TG	TG	TG	TG	TG	TG	TG
NC_045512.2	29719	C	T		C	C	C	T	C	C	C	C	C	C	C	C	C	C	C
NC_045512.2	29742	G	T		G	G	G	G	G	G	G	G	G	G	T	G	T	G	G
NC_045512.2	29764	G	A		G	G	G	G	G	A	G	G	G	G	G	G	G	G	G
