# Supplementary material for: A short plus long-amplicon based sequencing approach improves genomic coverage and variant detection in the SARS-CoV-2 genome
Source: PLoS One. 2022 Jan 13;17(1):e0261014. doi: 10.1371/journal.pone.0261014 (PMC8757904; doi:10.1371/journal.pone.0261014)
Supplement: S6 File — (XLSX) [file pone.0261014.s006.xlsx]

## Sheet: Supplemental File 6
Supplemental File 6: Final set of high confidence variants in Hybrid assay used for downstream analysis
#Chrom_Pos	Position	ARTIC-Assay-I	MRL- Assay-II	Hybrid-Assay I+II	NANOPORE	Position	REF	ALT	Mutation type	Mutation	Gene	Frequency
NC_045512.2_174	174	ARTIC	MRL	Hybrid	0	174	G	T	SNV			0.133333
NC_045512.2_210	210	ARTIC	MRL	Hybrid	0	210	G	T	SNV			0.2
NC_045512.2_241	241	ARTIC	MRL	Hybrid	MINION	241	C	T	SNV			1
NC_045512.2_346	346	ARTIC	MRL	Hybrid	0	346	C	T	SNV			0.133333
NC_045512.2_733	733	ARTIC	0	Hybrid	0	733	T	C	SNV			0.133333
NC_045512.2_820	820	ARTIC	MRL	Hybrid	0	820	T	C	SNV			0.133333
NC_045512.2_913	913	ARTIC	MRL	Hybrid	0	913	C	T	SNV			0.266667
NC_045512.2_1059	1059	ARTIC	MRL	Hybrid	MINION	1059	C	T	SNV	T265I	ORF1AB	0.466667
NC_045512.2_1180	1180	ARTIC	MRL	Hybrid	MINION	1180	A	G	SNV			0.0666667
NC_045512.2_1191	1191	ARTIC	MRL	Hybrid	0	1191	C	T	SNV			0.0666667
NC_045512.2_1218	1218	ARTIC	MRL	Hybrid	0	1218	C	T	SNV			0.0666667
NC_045512.2_1267	1267	ARTIC	MRL	Hybrid	0	1267	C	T	SNV			0.0666667
NC_045512.2_1280	1280	ARTIC	MRL	Hybrid	MINION	1280	G	A	SNV			0.0666667
NC_045512.2_1351	1351	ARTIC	MRL	Hybrid	MINION	1351	A	G	SNV			0.0666667
NC_045512.2_1812	1812	ARTIC	MRL	Hybrid	MINION	1812	C	T	SNV			0.0666667
NC_045512.2_1885	1885	ARTIC	0	Hybrid	MINION	1885	T	A	SNV			0.0666667
NC_045512.2_2110	2110	ARTIC	MRL	Hybrid	0	2110	C	T	SNV			0.0666667
NC_045512.2_2692	2692	ARTIC	0	Hybrid	0	2692	A	T	SNV			0.0666667
NC_045512.2_2726	2726	0	MRL	Hybrid	0	2726	A	C	SNV			0.0666667
NC_045512.2_2749	2749	ARTIC	0	Hybrid	0	2749	C	T	SNV			0.0666667
NC_045512.2_3037	3037	ARTIC	MRL	Hybrid	MINION	3037	C	T	SNV			0.8
NC_045512.2_3096	3096	ARTIC	0	Hybrid	0	3096	C	T	SNV			0.0666667
NC_045512.2_3206	3206	ARTIC	MRL	Hybrid	MINION	3206	G	T	SNV			0.0666667
NC_045512.2_3267	3267	ARTIC	MRL	Hybrid	0	3267	C	T	SNV	T1000I	ORF1AB	0.266667
NC_045512.2_3776	3776	ARTIC	MRL	Hybrid	0	3776	A	G	SNV			0.0666667
NC_045512.2_3828	3828	ARTIC	0	Hybrid	0	3828	C	T	SNV			0.0666667
NC_045512.2_4475	4475	ARTIC	MRL	Hybrid	MINION	4475	C	T	SNV			0.0666667
NC_045512.2_4794	4794	ARTIC	MRL	Hybrid	0	4794	C	T	SNV			0.0666667
NC_045512.2_5100	5100	ARTIC	MRL	Hybrid	0	5100	C	T	SNV			0.0666667
NC_045512.2_5184	5184	ARTIC	MRL	Hybrid	0	5184	C	T	SNV			0.2
NC_045512.2_5230	5230	ARTIC	MRL	Hybrid	0	5230	G	T	SNV	K1655N	ORF1AB	0.0666667
NC_045512.2_5388	5388	ARTIC	MRL	Hybrid	0	5388	C	A	SNV	A1708D	ORF1AB	0.266667
NC_045512.2_5570	5570	ARTIC	MRL	Hybrid	0	5570	A	G	SNV			0.0666667
NC_045512.2_5584	5584	ARTIC	0	Hybrid	0	5584	A	G	SNV			0.133333
NC_045512.2_5648	5648	ARTIC	0	Hybrid	0	5648	A	C	SNV			0.0666667
NC_045512.2_5869	5869	ARTIC	MRL	Hybrid	MINION	5869	C	T	SNV			0.0666667
NC_045512.2_5986	5986	ARTIC	MRL	Hybrid	MINION	5986	C	T	SNV			0.333333
NC_045512.2_6031	6031	ARTIC	0	Hybrid	0	6031	C	T	SNV			0.0666667
NC_045512.2_6283	6283	0	MRL	Hybrid	0	6283	T	C	SNV			0.0666667
NC_045512.2_6539	6539	0	MRL	Hybrid	0	6539	C	T	SNV			0.0666667
NC_045512.2_6613	6613	ARTIC	MRL	Hybrid	0	6613	A	G	SNV			0.0666667
NC_045512.2_6730	6730	ARTIC	MRL	Hybrid	MINION	6730	C	T	SNV			0.0666667
NC_045512.2_6954	6954	ARTIC	0	Hybrid	0	6954	T	C	SNV	I2230T	ORF1AB	0.266667
NC_045512.2_7272	7272	ARTIC	0	Hybrid	0	7272	G	A	SNV			0.0666667
NC_045512.2_7299	7299	ARTIC	0	Hybrid	0	7299	C	T	SNV			0.0666667
NC_045512.2_7451	7451	ARTIC	MRL	Hybrid	MINION	7451	A	G	SNV			0.0666667
NC_045512.2_7644	7644	ARTIC	MRL	Hybrid	MINION	7644	C	T	SNV			0.0666667
NC_045512.2_7984	7984	ARTIC	MRL	Hybrid	0	7984	T	C	SNV			0.0666667
NC_045512.2_8083	8083	ARTIC	MRL	Hybrid	MINION	8083	G	A	SNV			0.0666667
NC_045512.2_8140	8140	ARTIC	MRL	Hybrid	0	8140	C	T	SNV			0.0666667
NC_045512.2_8782	8782	0	MRL	Hybrid	0	8782	C	T	SNV			0.0666667
NC_045512.2_9700	9700	ARTIC	MRL	Hybrid	0	9700	C	T	SNV			0.0666667
NC_045512.2_9738	9738	0	MRL	Hybrid	0	9738	G	C	SNV			0.0666667
NC_045512.2_9750	9750	ARTIC	MRL	Hybrid	MINION	9750	A	G	SNV			0.0666667
NC_045512.2_9867	9867	ARTIC	0	Hybrid	0	9867	T	C	SNV			0.0666667
NC_045512.2_9891	9891	ARTIC	MRL	Hybrid	0	9891	C	T	SNV			0.2
NC_045512.2_10029	10029	ARTIC	MRL	Hybrid	MINION	10029	C	T	SNV			0.0666667
NC_045512.2_10319	10319	ARTIC	MRL	Hybrid	MINION	10319	C	T	SNV			0.2
NC_045512.2_10323	10323	ARTIC	MRL	Hybrid	0	10323	A	G	SNV	K3353R	ORF1AB	0.0666667
NC_045512.2_10741	10741	ARTIC	MRL	Hybrid	0	10741	C	T	SNV			0.0666667
NC_045512.2_10972	10972	0	MRL	Hybrid	0	10972	A	T	SNV			0.0666667
NC_045512.2_10983	10983	ARTIC	0	Hybrid	0	10983	A	G	SNV			0.0666667
NC_045512.2_11173	11173	ARTIC	0	Hybrid	0	11173	C	T	SNV			0.0666667
NC_045512.2_11287	11287	ARTIC	MRL	Hybrid	0	11287	GTCTGGTTTT	G	Deletion			0.466667
NC_045512.2_11288	11288	ARTIC	0	Hybrid	0	11288	TCTGGTTTTA	T	Deletion	SGF-DEL	ORF1AB	0.0666667
NC_045512.2_11418	11418	ARTIC	0	Hybrid	0	11418	T	C	SNV			0.0666667
NC_045512.2_11514	11514	ARTIC	MRL	Hybrid	MINION	11514	C	T	SNV			0.0666667
NC_045512.2_11750	11750	ARTIC	0	Hybrid	0	11750	C	T	SNV			0.0666667
NC_045512.2_11782	11782	ARTIC	0	Hybrid	0	11782	A	G	SNV			0.0666667
NC_045512.2_11833	11833	ARTIC	MRL	Hybrid	MINION	11833	C	T	SNV			0.0666667
NC_045512.2_12008	12008	ARTIC	0	Hybrid	0	12008	C	T	SNV			0.0666667
NC_045512.2_12710	12710	ARTIC	MRL	Hybrid	0	12710	C	T	SNV			0.0666667
NC_045512.2_12778	12778	ARTIC	0	Hybrid	0	12778	C	T	SNV			0.0666667
NC_045512.2_12904	12904	ARTIC	MRL	Hybrid	0	12904	T	C	SNV			0.0666667
NC_045512.2_12933	12933	ARTIC	MRL	Hybrid	0	12933	C	T	SNV			0.0666667
NC_045512.2_12946	12946	ARTIC	MRL	Hybrid	0	12946	T	C	SNV			0.0666667
NC_045512.2_13019	13019	ARTIC	0	Hybrid	0	13019	C	T	SNV			0.133333
NC_045512.2_13405	13405	ARTIC	MRL	Hybrid	0	13405	C	T	SNV			0.0666667
NC_045512.2_13713	13713	ARTIC	MRL	Hybrid	0	13713	G	A	SNV			0.0666667
NC_045512.2_13860	13860	ARTIC	0	Hybrid	0	13860	C	T	SNV			0.0666667
NC_045512.2_14120	14120	ARTIC	0	Hybrid	0	14120	C	T	SNV			0.0666667
NC_045512.2_14262	14262	ARTIC	0	Hybrid	0	14262	C	T	SNV			0.0666667
NC_045512.2_14408	14408	ARTIC	MRL	Hybrid	MINION	14408	C	T	SNV			0.933333
NC_045512.2_14676	14676	ARTIC	0	Hybrid	0	14676	C	T	SNV			0.266667
NC_045512.2_14805	14805	ARTIC	MRL	Hybrid	MINION	14805	C	T	SNV			0.0666667
NC_045512.2_15096	15096	ARTIC	MRL	Hybrid	0	15096	T	C	SNV			0.133333
NC_045512.2_15253	15253	ARTIC	MRL	Hybrid	MINION	15253	G	A	SNV			0.0666667
NC_045512.2_15279	15279	ARTIC	MRL	Hybrid	0	15279	C	T	SNV			0.266667
NC_045512.2_15451	15451	ARTIC	MRL	Hybrid	0	15451	G	A	SNV			0.2
NC_045512.2_15720	15720	ARTIC	MRL	Hybrid	0	15720	C	T	SNV			0.0666667
NC_045512.2_16176	16176	ARTIC	MRL	Hybrid	0	16176	T	C	SNV			0.266667
NC_045512.2_16375	16375	0	MRL	Hybrid	MINION	16375	C	T	SNV			0.0666667
NC_045512.2_16466	16466	ARTIC	MRL	Hybrid	0	16466	C	T	SNV			0.0666667
NC_045512.2_17014	17014	ARTIC	0	Hybrid	MINION	17014	G	T	SNV			0.0666667
NC_045512.2_17259	17259	ARTIC	MRL	Hybrid	0	17259	G	T	SNV			0.0666667
NC_045512.2_18060	18060	ARTIC	MRL	Hybrid	MINION	18060	C	T	SNV			0.0666667
NC_045512.2_18424	18424	ARTIC	MRL	Hybrid	MINION	18424	A	G	SNV			0.2
NC_045512.2_18432	18432	ARTIC	MRL	Hybrid	MINION	18432	A	G	SNV			0.0666667
NC_045512.2_18647	18647	ARTIC	0	Hybrid	0	18647	C	T	SNV			0.0666667
NC_045512.2_19014	19014	ARTIC	0	Hybrid	0	19014	A	G	SNV			0.0666667
NC_045512.2_19390	19390	ARTIC	MRL	Hybrid	0	19390	C	T	SNV			0.0666667
NC_045512.2_19480	19480	ARTIC	MRL	Hybrid	MINION	19480	G	A	SNV			0.0666667
NC_045512.2_20090	20090	ARTIC	0	Hybrid	0	20090	C	CA	Insertion			0.0666667
NC_045512.2_20163	20163	ARTIC	MRL	Hybrid	MINION	20163	A	G	SNV			0.0666667
NC_045512.2_20262	20262	ARTIC	MRL	Hybrid	0	20262	A	G	SNV			0.0666667
NC_045512.2_20320	20320	ARTIC	MRL	Hybrid	0	20320	C	T	SNV			0.0666667
NC_045512.2_20748	20748	ARTIC	MRL	Hybrid	MINION	20748	T	C	SNV			0.0666667
NC_045512.2_21304	21304	ARTIC	MRL	Hybrid	MINION	21304	C	T	SNV			0.2
NC_045512.2_21575	21575	ARTIC	0	Hybrid	0	21575	C	T	SNV		Spike	0.0666667
NC_045512.2_21618	21618	ARTIC	0	Hybrid	0	21618	C	G	SNV		Spike	0.0666667
NC_045512.2_21764	21764	ARTIC	0	Hybrid	0	21764	ATACATG	A	Deletion		Spike	0.2
NC_045512.2_21801	21801	ARTIC	0	Hybrid	0	21801	A	C	SNV	D80A	Spike	0.0666667
NC_045512.2_21843	21843	ARTIC	0	Hybrid	0	21843	C	T	SNV		Spike	0.0666667
NC_045512.2_21987	21987	ARTIC	0	Hybrid	0	21987	G	A	SNV		Spike	0.0666667
NC_045512.2_21990	21990	ARTIC	0	Hybrid	0	21990	TTTA	T	Deletion		Spike	0.266667
NC_045512.2_22714	22714	ARTIC	MRL	Hybrid	0	22714	T	C	SNV		Spike	0.0666667
NC_045512.2_22812	22812	ARTIC	MRL	Hybrid	0	22812	A	C	SNV		Spike	0.0666667
NC_045512.2_22813	22813	ARTIC	MRL	Hybrid	0	22813	G	T	SNV	K417N	Spike	0.0666667
NC_045512.2_22917	22917	ARTIC	MRL	Hybrid	0	22917	T	G	SNV		Spike	0.266667
NC_045512.2_22945	22945	ARTIC	MRL	Hybrid	0	22945	C	T	SNV		Spike	0.0666667
NC_045512.2_22995	22995	ARTIC	MRL	Hybrid	0	22995	C	A	SNV		Spike	0.2
NC_045512.2_23012	23012	ARTIC	MRL	Hybrid	0	23012	G	A	SNV	E484K	Spike	0.2
NC_045512.2_23042	23042	ARTIC	MRL	Hybrid	MINION	23042	T	C	SNV		Spike	0.0666667
NC_045512.2_23063	23063	ARTIC	MRL	Hybrid	0	23063	A	T	SNV	N501Y	Spike	0.4
NC_045512.2_23118	23118	0	MRL	Hybrid	0	23118	AT	A	Deletion		Spike	0.0666667
NC_045512.2_23271	23271	ARTIC	MRL	Hybrid	0	23271	C	A	SNV	A570D	Spike	0.266667
NC_045512.2_23403	23403	ARTIC	MRL	Hybrid	MINION	23403	A	G	SNV		Spike	1
NC_045512.2_23525	23525	ARTIC	0	Hybrid	0	23525	C	T	SNV		Spike	0.0666667
NC_045512.2_23604	23604	ARTIC	MRL	Hybrid	MINION	23604	C	A	SNV	P681H	Spike	0.533333
NC_045512.2_23664	23664	ARTIC	MRL	Hybrid	0	23664	C	T	SNV	A701V	Spike	0.133333
NC_045512.2_23709	23709	ARTIC	MRL	Hybrid	MINION	23709	C	T	SNV	T716I	Spike	0.333333
NC_045512.2_23758	23758	ARTIC	MRL	Hybrid	0	23758	C	T	SNV		Spike	0.0666667
NC_045512.2_24130	24130	ARTIC	0	Hybrid	0	24130	C	T	SNV		Spike	0.133333
NC_045512.2_24410	24410	ARTIC	MRL	Hybrid	0	24410	G	A	SNV		Spike	0.2
NC_045512.2_24506	24506	ARTIC	MRL	Hybrid	0	24506	T	G	SNV	S982A	Spike	0.266667
NC_045512.2_24642	24642	ARTIC	0	Hybrid	0	24642	C	T	SNV		Spike	0.0666667
NC_045512.2_24745	24745	ARTIC	MRL	Hybrid	0	24745	C	T	SNV		Spike	0.133333
NC_045512.2_24914	24914	ARTIC	MRL	Hybrid	0	24914	G	C	SNV	D1118H	Spike	0.266667
NC_045512.2_25088	25088	ARTIC	0	Hybrid	0	25088	G	T	SNV		Spike	0.0666667
NC_045512.2_25112	25112	ARTIC	0	Hybrid	0	25112	G	A	SNV		Spike	0.0666667
NC_045512.2_25135	25135	ARTIC	0	Hybrid	0	25135	G	T	SNV		Spike	0.0666667
NC_045512.2_25413	25413	ARTIC	0	Hybrid	0	25413	C	T	SNV			0.0666667
NC_045512.2_25469	25469	ARTIC	0	Hybrid	0	25469	C	T	SNV			0.2
NC_045512.2_25517	25517	ARTIC	0	Hybrid	0	25517	C	T	SNV			0.0666667
NC_045512.2_25546	25546	ARTIC	MRL	Hybrid	MINION	25546	C	T	SNV			0.0666667
NC_045512.2_25563	25563	ARTIC	MRL	Hybrid	MINION	25563	G	T	SNV	Q57H	ORF3A	0.466667
NC_045512.2_25587	25587	ARTIC	0	Hybrid	0	25587	C	A	SNV			0.0666667
NC_045512.2_25785	25785	ARTIC	0	Hybrid	0	25785	G	T	SNV			0.0666667
NC_045512.2_25904	25904	ARTIC	0	Hybrid	0	25904	C	T	SNV	S171L	ORF3A	0.0666667
NC_045512.2_25907	25907	ARTIC	MRL	Hybrid	MINION	25907	G	T	SNV			0.2
NC_045512.2_25953	25953	ARTIC	0	Hybrid	0	25953	T	C	SNV			0.0666667
NC_045512.2_26045	26045	ARTIC	MRL	Hybrid	0	26045	A	G	SNV			0.0666667
NC_045512.2_26111	26111	ARTIC	MRL	Hybrid	0	26111	C	T	SNV			0.0666667
NC_045512.2_26149	26149	ARTIC	0	Hybrid	0	26149	T	C	SNV			0.0666667
NC_045512.2_26305	26305	0	MRL	Hybrid	MINION	26305	C	G	SNV			0.0666667
NC_045512.2_26408	26408	ARTIC	MRL	Hybrid	MINION	26408	C	T	SNV			0.0666667
NC_045512.2_26456	26456	ARTIC	MRL	Hybrid	0	26456	C	T	SNV	P71L	E	0.0666667
NC_045512.2_26528	26528	ARTIC	MRL	Hybrid	0	26528	A	G	SNV			0.0666667
NC_045512.2_26589	26589	ARTIC	MRL	Hybrid	0	26589	G	C	SNV			0.0666667
NC_045512.2_26681	26681	ARTIC	MRL	Hybrid	0	26681	C	T	SNV			0.0666667
NC_045512.2_26767	26767	ARTIC	MRL	Hybrid	MINION	26767	T	C	SNV			0.266667
NC_045512.2_27005	27005	ARTIC	MRL	Hybrid	0	27005	C	T	SNV			0.133333
NC_045512.2_27638	27638	ARTIC	MRL	Hybrid	0	27638	T	C	SNV			0.0666667
NC_045512.2_27684	27684	ARTIC	MRL	Hybrid	0	27684	C	T	SNV			0.0666667
NC_045512.2_27739	27739	ARTIC	MRL	Hybrid	0	27739	C	T	SNV			0.0666667
NC_045512.2_27752	27752	ARTIC	MRL	Hybrid	0	27752	C	T	SNV			0.0666667
NC_045512.2_27758	27758	ARTIC	MRL	Hybrid	0	27758	G	A	SNV			0.133333
NC_045512.2_27760	27760	ARTIC	MRL	Hybrid	0	27760	T	A	SNV			0.133333
NC_045512.2_27782	27782	0	MRL	Hybrid	0	27782	C	T	SNV			0.0666667
NC_045512.2_27870	27870	ARTIC	MRL	Hybrid	0	27870	G	T	SNV			0.0666667
NC_045512.2_27925	27925	ARTIC	0	Hybrid	0	27925	C	T	SNV			0.0666667
NC_045512.2_27964	27964	ARTIC	MRL	Hybrid	MINION	27964	C	T	SNV			0.2
NC_045512.2_27972	27972	ARTIC	MRL	Hybrid	0	27972	C	T	SNV	Q27Stop	ORF8	0.266667
NC_045512.2_28048	28048	ARTIC	MRL	Hybrid	0	28048	G	T	SNV	R52I	ORF8	0.266667
NC_045512.2_28095	28095	ARTIC	0	Hybrid	0	28095	A	T	SNV			0.2
NC_045512.2_28111	28111	ARTIC	0	Hybrid	0	28111	A	G	SNV	Y73C	ORF8	0.266667
NC_045512.2_28144	28144	ARTIC	0	Hybrid	MINION	28144	T	C	SNV			0.0666667
NC_045512.2_28167	28167	ARTIC	0	Hybrid	0	28167	G	A	SNV			0.0666667
NC_045512.2_28247	28247	ARTIC	MRL	Hybrid	0	28247	AGATTTC	A	Deletion			0.2
NC_045512.2_28253	28253	ARTIC	0	Hybrid	0	28253	C	T	SNV			0.0666667
NC_045512.2_28262	28262	ARTIC	0	Hybrid	0	28262	G	GAACA	Insertion			0.0666667
NC_045512.2_28270	28270	ARTIC	0	Hybrid	0	28270	TA	T	Deletion			0.4
NC_045512.2_28272	28272	ARTIC	0	Hybrid	MINION	28272	A	T	SNV			0.0666667
NC_045512.2_28280	28280	ARTIC	0	Hybrid	0	28280	G	C	SNV	D3L	N	0.266667
NC_045512.2_28281	28281	ARTIC	0	Hybrid	0	28281	A	T	SNV			0.266667
NC_045512.2_28282	28282	ARTIC	0	Hybrid	0	28282	T	A	SNV			0.266667
NC_045512.2_28373	28373	ARTIC	0	Hybrid	0	28373	G	T	SNV			0.0666667
NC_045512.2_28472	28472	ARTIC	MRL	Hybrid	MINION	28472	C	T	SNV			0.2
NC_045512.2_28500	28500	ARTIC	0	Hybrid	0	28500	C	T	SNV			0.0666667
NC_045512.2_28512	28512	ARTIC	0	Hybrid	0	28512	C	G	SNV			0.0666667
NC_045512.2_28703	28703	ARTIC	0	Hybrid	0	28703	G	C	SNV			0.0666667
NC_045512.2_28869	28869	ARTIC	MRL	Hybrid	MINION	28869	C	T	SNV			0.266667
NC_045512.2_28877	28877	ARTIC	0	Hybrid	0	28877	A	T	SNV			0.0666667
NC_045512.2_28878	28878	ARTIC	0	Hybrid	0	28878	G	C	SNV			0.0666667
NC_045512.2_28881	28881	ARTIC	MRL	Hybrid	0	28881	G	A	SNV			0.533333
NC_045512.2_28882	28882	ARTIC	MRL	Hybrid	0	28882	G	A	SNV			0.333333
NC_045512.2_28883	28883	ARTIC	MRL	Hybrid	0	28883	G	C	SNV			0.333333
NC_045512.2_28887	28887	ARTIC	MRL	Hybrid	MINION	28887	C	T	SNV	T205I	N	0.2
NC_045512.2_28975	28975	ARTIC	0	Hybrid	0	28975	G	A	SNV			0.0666667
NC_045512.2_28977	28977	ARTIC	MRL	Hybrid	0	28977	C	T	SNV	S235F	N	0.266667
NC_045512.2_29254	29254	ARTIC	0	Hybrid	0	29254	G	T	SNV			0.133333
NC_045512.2_29260	29260	ARTIC	MRL	Hybrid	MINION	29260	G	A	SNV			0.0666667
NC_045512.2_29272	29272	ARTIC	MRL	Hybrid	0	29272	C	T	SNV			0.133333
NC_045512.2_29402	29402	ARTIC	MRL	Hybrid	MINION	29402	G	T	SNV			0.266667
NC_045512.2_29405	29405	ARTIC	MRL	Hybrid	MINION	29405	G	C	SNV			0.0666667
NC_045512.2_29425	29425	ARTIC	0	Hybrid	0	29425	G	C	SNV			0.133333
NC_045512.2_29427	29427	ARTIC	MRL	Hybrid	0	29427	G	T	SNV			0.2
NC_045512.2_29428	29428	ARTIC	0	Hybrid	0	29428	A	G	SNV			0.2
NC_045512.2_29688	29688	ARTIC	0	Hybrid	0	29688	G	T	SNV			0.0666667
NC_045512.2_29703	29703	ARTIC	0	Hybrid	0	29703	G	GA	Insertion			0.133333
NC_045512.2_29710	29710	ARTIC	0	Hybrid	0	29710	TG	T	Deletion			0.0666667
NC_045512.2_29719	29719	ARTIC	0	Hybrid	0	29719	C	T	SNV			0.0666667
NC_045512.2_29742	29742	ARTIC	0	Hybrid	0	29742	G	T	SNV			0.133333
NC_045512.2_29764	29764	ARTIC	0	Hybrid	0	29764	G	A	SNV			0.0666667
