# Supplementary material for: A short plus long-amplicon based sequencing approach improves genomic coverage and variant detection in the SARS-CoV-2 genome
Source: PLoS One. 2022 Jan 13;17(1):e0261014. doi: 10.1371/journal.pone.0261014 (PMC8757904; doi:10.1371/journal.pone.0261014)
Supplement: S7 File — (XLSX) [file pone.0261014.s007.xlsx]

## Sheet: Supplemental File 7
Supplemental File 7A: Summary of sequencing metrics on MinION sequencing
Assay	Sample group	Sample ID	RT-PCR ct value	Input RNA conc. (ng)	cDNA yield (ng)	PF Clusters	Yield Mbs	% PF clusters	%Q30 bases	Mean Quality score	# Input reads	Mean Coverage	Reference Mapped Reads	Genome Fraction	Number of variants
Assay-3 MRL-MinION	Positive control	ATCC-MRL	na	0.1ng	1285	1788956	1002	100	99.99	18.4	1788956	1244	0.99	0.95	4
	Patient 1	NP1-MRL	<30	3ul RNA with Ct 30	1210	728558	386	100	99.99	18.4	728558	422	0.98	0.95	18
	Patient 3	NP3-MRL	<30	3ul RNA with Ct 30	2419	505892	283	100	99.99	18.4	505892	925	0.99	0.97	25
	Patient 4	NP4-MRL	<30	3ul RNA with Ct 30	723	905041	472	100	99.99	18.4	905041	487	0.81	0.96	11
Supplemental File 7B: List of variants called in long-read sequencing data on MinION
Columns	ARTIC DATA	MRL DATA	HYBRID DATA	Low confidence variants	Position	Identifier	Reference	Alternates	ATCC	NP1	NP3	NP4
NC_045512.2:241-SNV	ARTIC	MRL	HYBRID		241	?	C	T	C_C	T_T	T_T	T_T
NC_045512.2:1059-SNV	ARTIC	MRL	HYBRID		1059	?	C	T	C_C	T_T	T_T	T_T
NC_045512.2:1180-SNV	ARTIC	MRL	HYBRID		1180	?	A	G	A_A	A_A	A_A	A_G
NC_045512.2:1280-SNV	ARTIC	MRL	HYBRID		1280	?	G	A	G_G	A_A	G_G	G_G
NC_045512.2:1351-SNV	ARTIC	MRL	HYBRID		1351	?	A	G	A_A	A_A	G_G	A_A
NC_045512.2:1451-SNV	0	0	0	MinION-only	1451	?	A	T	T_T	A_T	A_A	A_A
NC_045512.2:1812-SNV	ARTIC	MRL	HYBRID		1812	?	C	T	C_C	C_T	C_C	C_C
NC_045512.2:1885-SNV	ARTIC	0	HYBRID		1885	?	T	A	T_T	A_T	T_T	T_T
NC_045512.2:3037-SNV	ARTIC	MRL	HYBRID		3037	?	C	T	C_C	T_T	T_T	T_T
NC_045512.2:3206-SNV	ARTIC	MRL	HYBRID		3206	?	G	T	G_G	G_G	T_T	G_G
NC_045512.2:4475-SNV	ARTIC	MRL	HYBRID		4475	?	C	T	C_C	C_T	C_C	C_C
NC_045512.2:5385-SNV	0	0	0	MinION-only	5385	?	C	G	G_G	C_G	C_G	C_G
NC_045512.2:5391-SNV	0	0	0	MinION-only	5391	?	A	G	A_A	A_G	A_A	A_A
NC_045512.2:5869-SNV	ARTIC	MRL	HYBRID		5869	?	C	T	C_C	C_C	T_T	C_T
NC_045512.2:5986-SNV	ARTIC	MRL	HYBRID		5986	?	C	T	C_C	C_C	T_T	C_T
NC_045512.2:6263-Del	0	0	0	MinION-only	6263	?	AA	-	AA_AA	#NAME?	AA_AA	AA_AA
NC_045512.2:6730-SNV	0	MRL	0		6730	?	C	T	C_C	C_C	C_C	C_T
NC_045512.2:7451-SNV	ARTIC	MRL	HYBRID		7451	?	A	G	A_A	A_A	G_G	A_G
NC_045512.2:7644-SNV	0	MRL	0		7644	?	C	T	C_C	C_C	C_T	C_C
NC_045512.2:7854-SNV	0	0	0	MinION-only	7854	?	A	G	A_A	A_G	A_A	A_A
NC_045512.2:8083-SNV	ARTIC	MRL	HYBRID		8083	?	G	A	G_G	G_G	A_A	G_G
NC_045512.2:9750-SNV	ARTIC	MRL	HYBRID		9750	?	A	G	A_A	A_G	A_A	A_A
NC_045512.2:10029-SNV	ARTIC	MRL	HYBRID		10029	?	C	T	C_C	C_C	C_C	C_T
NC_045512.2:10319-SNV	ARTIC	MRL	HYBRID		10319	?	C	T	C_C	T_T	T_T	C_T
NC_045512.2:11514-SNV	ARTIC	MRL	HYBRID		11514	?	C	T	C_C	C_C	C_C	C_T
NC_045512.2:11833-SNV	ARTIC	MRL	HYBRID		11833	?	C	T	C_C	C_C	T_T	C_C
NC_045512.2:14336-SNV	0	MRL	0		14336	?	T	C	C_T	T_T	T_T	C_T
NC_045512.2:14338-SNV	0	MRL	0		14338	?	A	G	A_G	A_A	A_G	A_G
NC_045512.2:14408-SNV	ARTIC	MRL	HYBRID		14408	?	C	T	C_C	C_C	T_T	T_T
NC_045512.2:14783-Del	0	0	0	MinION-only	14783	?	C	-	C_C	C_C	C_C	#NAME?
NC_045512.2:14805-SNV	ARTIC	MRL	HYBRID		14805	?	C	T	C_C	C_C	T_T	C_C
NC_045512.2:15253-SNV	ARTIC	MRL	HYBRID		15253	?	G	A	G_G	A_A	G_G	G_G
NC_045512.2:16375-SNV	0	MRL	0		16375	?	C	T	?_?	C_C	C_C	C_T
NC_045512.2:17014-SNV	ARTIC	0	HYBRID		17014	?	G	T	G_G	G_G	G_G	G_T
NC_045512.2:17162-SNV	0	0	0	MinION-only	17162	?	G	T	T_T	G_G	G_G	G_G
NC_045512.2:18060-SNV	0	MRL	0		18060	?	C	T	T_T	C_C	C_C	C_C
NC_045512.2:18158-SNV	0	MRL	0		18158	?	T	C	T_T	C_T	C_T	C_C
NC_045512.2:18246-Del	0	0	0	MinION-only	18246	?	C	-	C_C	#NAME?	C_C	C_C
NC_045512.2:18424-SNV	ARTIC	MRL	HYBRID		18424	?	A	G	A_A	A_G	G_G	A_A
NC_045512.2:18432-SNV	ARTIC	MRL	HYBRID		18432	?	A	G	A_A	A_A	G_G	A_A
NC_045512.2:19156-SNV	0	0	0	MinION-only	19156	?	C	G	C_C	C_C	C_C	C_G
NC_045512.2:19160-SNV	0	0	0	MinION-only	19160	?	C	G	C_C	C_C	C_C	C_G
NC_045512.2:19207-Del	0	0	0	MinION-only	19207	?	GATA	-	GATA_GATA	#NAME?	GATA_GATA	GATA_GATA
NC_045512.2:19216-SNV	0	0	0	MinION-only	19216	?	C	G	C_C	C_C	C_C	C_G
NC_045512.2:19217-SNV	0	0	0	MinION-only	19217	?	C	G	C_C	C_C	C_C	C_G
NC_045512.2:19247-SNV	0	0	0	MinION-only	19247	?	C	G	C_C	C_C	C_C	C_G
NC_045512.2:19255-SNV	0	0	0	MinION-only	19255	?	C	G	C_C	C_C	C_C	C_G
NC_045512.2:19259-SNV	0	0	0	MinION-only	19259	?	C	G	C_C	C_C	C_C	C_G
NC_045512.2:19263-SNV	0	0	0	MinION-only	19263	?	C	G	C_C	C_C	C_C	C_G
NC_045512.2:19480-SNV	ARTIC	MRL	HYBRID		19480	?	G	A	G_G	G_G	A_A	G_G
NC_045512.2:20163-SNV	ARTIC	MRL	HYBRID		20163	?	A	G	A_A	G_G	A_A	A_A
NC_045512.2:20748-SNV	ARTIC	MRL	HYBRID		20748	?	T	C	T_T	T_T	T_T	C_T
NC_045512.2:21304-SNV	ARTIC	MRL	HYBRID		21304	?	C	T	C_C	C_T	C_T	C_C
NC_045512.2:22508-Del	0	0	0	MinION-only	22508	?	TC	-	TC_TC	#NAME?	#NAME?	TC_TC
NC_045512.2:22773-Ins	0	0	0	MinION-only	22773	?	-	T	-_-	#NAME?	-_-	-_-
NC_045512.2:23042-SNV	ARTIC	MRL	HYBRID		23042	?	T	C	T_T	T_T	T_T	C_T
NC_045512.2:23403-SNV	ARTIC	MRL	HYBRID		23403	?	A	G	A_A	G_G	G_G	G_G
NC_045512.2:23604-SNV	ARTIC	MRL	HYBRID		23604	?	C	A	C_C	C_C	C_C	A_C
NC_045512.2:23709-SNV	ARTIC	MRL	HYBRID		23709	?	C	T	C_C	C_C	C_C	C_T
NC_045512.2:25546-SNV	ARTIC	MRL	HYBRID		25546	?	C	T	C_C	C_C	T_T	C_C
NC_045512.2:25563-SNV	ARTIC	MRL	HYBRID		25563	?	G	T	G_G	T_T	T_T	T_T
NC_045512.2:25907-SNV	0	MRL	0		25907	?	G	T	G_G	T_T	T_T	G_G
NC_045512.2:26305-SNV	0	MRL	0		26305	?	C	G	C_C	G_G	C_C	C_C
NC_045512.2:26408-SNV	ARTIC	MRL	HYBRID		26408	?	C	T	C_C	C_T	C_C	C_C
NC_045512.2:26767-SNV	ARTIC	MRL	HYBRID		26767	?	T	C	T_T	T_T	T_T	C_C
NC_045512.2:27964-SNV	ARTIC	MRL	HYBRID		27964	?	C	T	C_C	T_T	T_T	C_T
NC_045512.2:28088-SNV	0	0	0	MinION-only	28088	?	T	A	A_T	A_A	A_A	A_A
NC_045512.2:28144-SNV	ARTIC	0	HYBRID		28144	?	T	C	C_C	T_T	T_T	T_T
NC_045512.2:28272-SNV	ARTIC	0	HYBRID		28272	?	A	T	A_A	A_T	A_A	A_T
NC_045512.2:28472-SNV	ARTIC	MRL	HYBRID		28472	?	C	T	C_C	C_T	T_T	C_C
NC_045512.2:28521-Ins	0	0	0	MinION-only	28521	?	-	CTCAAT	-_-	-_-	-_-	#NAME?
NC_045512.2:28869-SNV	ARTIC	MRL	HYBRID		28869	?	C	T	C_C	T_T	T_T	C_T
NC_045512.2:28887-SNV	ARTIC	MRL	HYBRID		28887	?	C	T	C_C	C_C	C_C	C_T
NC_045512.2:29260-SNV	ARTIC	0	HYBRID		29260	?	G	A	G_G	A_G	G_G	G_G
NC_045512.2:29358-SNV	0	MRL	0		29358	?	C	T	C_C	C_T	C_C	C_C
NC_045512.2:29402-SNV	ARTIC	MRL	HYBRID		29402	?	G	T	G_G	G_G	G_T	G_G
NC_045512.2:29405-SNV	ARTIC	MRL	HYBRID		29405	?	G	C	G_G	C_G	G_G	G_G
